# Supplementary material for: Recreational behaviour, risk perceptions, and protective practices against ticks: a cross-sectional comparative study before and during the lockdown enforced by the COVID-19 pandemic in Romania
Source: Parasit Vectors. 2021 Aug 23;14:423. doi: 10.1186/s13071-021-04944-7 (PMC8381130; doi:10.1186/s13071-021-04944-7)
Supplement: Supplementary file 2 — Additional file 2: Dataset S1. Romanian respondents’ answers to the web-based survey: "Questionnaire on the risk of exposure to ticks in the context of the COVID-19 pandemic”. [file 13071_2021_4944_MOESM2_ESM.xlsx]

## Sheet: Respondents' answers
Additional file 2: Dataset S1. Romanian respondents' answers to the web-based survey: „Questionnaire on the risk of exposure to ticks in the context of the COVID-19 pandemic”
Date	Age group	Gender	Residence county	Residence type	Have you changed your residence as a result of the movement restrictions imposed in the context of the COVID-19 pandemic?	Please insert the postal code (preferably) or residence address used during the movement restrictions imposed by the COVID-19 pandemic	Which option best describes the type of your residence during the movement restrictions imposed in the context of the COVID-19 pandemic?	Has the amount of time you spend outdoors changed since the movement restrictions generated by the COVID-19 pandemic were imposed?	Do you care for/share the household with a child/children under 18 years old?	How has the amount of time that your child/children spend outdoors changed in the context of movement restrictions imposed by the COVID-19 pandemic?	How much time did you spend on a daily average outdoors and in what type of locations, BEFORE the movement restrictions enforced by the COVID-19 pandemic? >> Paved urban area: shopping areas cafes, terraces, clubs malls in the city, alleys, paved playgrou	How much time did you spend on a daily average outdoors and in what type of locations, BEFORE the movement restrictions enforced by the COVID-19 pandemic? >> Urban parks/gardens with trees and shrub	How much time did you spend on a daily average outdoors and in what type of locations, BEFORE the movement restrictions enforced by the COVID-19 pandemic?>> Forests near the household/around the hometown	How much time did you spend on a daily average outdoors and in what type of locations, BEFORE the movement restrictions enforced by the COVID-19 pandemic? >> Hiking in other areas outside your hometown (including visits to rural areas)	How much time did you spend on a daily average outdoors and in what type of locations, BEFORE the movement restrictions enforced by the COVID-19 pandemic? >> Private/common garden of the dwelling	How much time did you spend on a daily average outdoors and in what type of locations, BEFORE the movement restrictions enforced by the COVID-19 pandemic? >> Agricultural areas (agricultural activities)	How much time did you spend on a daily average outdoors and in what type of locations DURING the movement restrictions enforced by the COVID-19 pandemic? >> Paved urban area: shopping areas cafes, terraces, clubs malls in the city, alleys, paved playgroun	How much time did you spend on a daily average outdoors and in what type of locations DURING the movement restrictions enforced by the COVID-19 pandemic? >> Urban parks/gardens with trees and shrub	How much time did you spend on a daily average outdoors and in what type of locations DURING the movement restrictions enforced by the COVID-19 pandemic?>> Forests near the household/around the hometown	How much time did you spend on a daily average outdoors and in what type of locations DURING the movement restrictions enforced by the COVID-19 pandemic?>> Hiking in other areas outside your hometown (including visits to rural areas)	How much time did you spend on a daily average outdoors and in what type of locations DURING the movement restrictions enforced by the COVID-19 pandemic?>> Private/common garden of the dwelling	How much time did you spend on a daily average outdoors and in what type of locations DURING the movement restrictions enforced by the COVID-19 pandemic?>> Agricultural areas (agricultural activities)	What tick protection methods/equipment did you use when you were spending time outdoors BEFORE the movement restrictions imposed in the context of the COVID-19 pandemic? >> Commercial sprays/lotions repellents for mosquitoes and ticks	What tick protection methods/equipment did you use when you were spending time outdoors BEFORE the movement restrictions imposed in the context of the COVID-19 pandemic? >> Light-colored clothing to allow tick observation	What tick protection methods/equipment did you use when you were spending time outdoors BEFORE the movement restrictions imposed in the context of the COVID-19 pandemic? >> Pants tucked into long socks to limit access areas for ticks	What tick protection methods/equipment did you use when you were spending time outdoors BEFORE the movement restrictions imposed in the context of the COVID-19 pandemic? >> Avoiding reported tick areas	What tick protection methods/equipment did you use when you were spending time outdoors BEFORE the movement restrictions imposed in the context of the COVID-19 pandemic? >> Thorough body check after spending time outdoors	What tick protection methods/equipment did you use when you were spending time outdoors BEFORE the movement restrictions imposed in the context of the COVID-19 pandemic? >> Bathing/showering as soon as possible after exit to observe/detach any ticks if p	What tick protection methods/equipment did you use when you were spending time outdoors DURING restrictions imposed in the context of the COVID-19 pandemic?>> Commercial sprays/lotions repellents for mosquitoes and ticks	What tick protection methods/equipment did you use when you were spending time outdoors DURING restrictions imposed in the context of the COVID-19 pandemic?>> Light-colored clothing to allow tick observation	What tick protection methods/equipment did you use when you were spending time outdoors DURING restrictions imposed in the context of the COVID-19 pandemic?>> Pants tucked into long socks to limit access areas for ticks	What tick protection methods/equipment did you use when you were spending time outdoors DURING restrictions imposed in the context of the COVID-19 pandemic?>> Avoiding reported tick areas	What tick protection methods/equipment did you use when you were spending time outdoors DURING restrictions imposed in the context of the COVID-19 pandemic?>> Thorough body check after spending time outdoors	What tick protection methods/equipment did you use when you were spending time outdoors DURING restrictions imposed in the context of the COVID-19 pandemic?>> Bathing/showering as soon as possible after exit to observe/detach any ticks if p	Did you ever find ticks on yourself? >> Spring 2019	Did you ever find ticks on yourself? >> Spring 2020 - before restrictions (1-17 March)	Did you ever find ticks on yourself? >> - Spring 2020 - during restrictions (18 March-present)	Do you believe that the movement restrictions imposed by the COVID-19 pandemic have influenced the risk of acquiring a tick or tick-borne disease in your case?	Do you believe that the movement restrictions imposed by the COVID-19 pandemic have influenced the risk of acquiring a tick or tick-borne disease by your child/children?	Do you own a dog/dogs?	Since the movement restrictions imposed by the COVID-19 pandemic, the time that your dog/dogs spent outdoors:	BEFORE the movement restrictions enforced by the COVID-19 pandemic in what areas did you walk your dog/dogs, and what amount of time did you spend on average on the daily dog walk>> Paved urban area: commercial areas, alleys, paved playgrounds around bloc	BEFORE the movement restrictions enforced by the COVID-19 pandemic in what areas did you walk your dog/dogs, and what amount of time did you spend on average on the daily dog walk>> Urban parks/gardens with trees and shrub	BEFORE the movement restrictions enforced by the COVID-19 pandemic in what areas did you walk your dog/dogs, and what amount of time did you spend on average on the daily dog walk >> Forests near the household/around the hometown	BEFORE the movement restrictions enforced by the COVID-19 pandemic in what areas did you walk your dog/dogs, and what amount of time did you spend on average on the daily dog walk >> Hiking in other areas outside your hometown (including visits to rural a	BEFORE the movement restrictions enforced by the COVID-19 pandemic in what areas did you walk your dog/dogs, and what amount of time did you spend on average on the daily dog walk>> Private/common garden of the dwelling	SUBSEQUENT the movement restrictions enforced by the COVID-19 pandemic in what areas did you walk your dog/dogs, and what amount of time did you spend on average on the daily dog walk?>> Paved urban area: commercial areas, alleys, paved playgrounds around	SUBSEQUENT the movement restrictions enforced by the COVID-19 pandemic in what areas did you walk your dog/dogs, and what amount of time did you spend on average on the daily dog walk? >> Urban parks/gardens with trees and shrub	SUBSEQUENT the movement restrictions enforced by the COVID-19 pandemic in what areas did you walk your dog/dogs, and what amount of time did you spend on average on the daily dog walk?>> Forests near the household/around the hometown
2020-05-15 23:16:15	25-34	F	Bucureşti	Apartment in an urban area	No			I spend less time outdoors	No		Under 1 hour	Between 1-2 hours	None whatsoever	None whatsoever	None whatsoever	None whatsoever	Under 1 hour	None whatsoever	None whatsoever	None whatsoever	None whatsoever	None whatsoever	Sometimes	Never	Never	Always	Always	Sometimes	Sometimes	Never	Never	Always	Always	Always	Never	Never	Never	Did not influence		Yes	Decreased	Between 1-2 hours	Between 1-2 hours	None whatsoever	None whatsoever	Between 1-2 hours	Under 1 hour	None whatsoever	None whatsoever
2020-05-15 15:28:46	25-34	F	Cluj	Apartment in peri/suburban area (areas bordering cities) surrounded by forest/trees or shrubs with private/common garden	No			I spend less time outdoors	No		Under 1 hour	Under 1 hour	Between 1-2 hours	Between 1-2 hours	Under 1 hour	None whatsoever	None whatsoever	None whatsoever	Between 1-2 hours	None whatsoever	Under 1 hour	None whatsoever	Never	Never	Never	Never	Sometimes	Never	Never	Never	Never	Never	Sometimes	Never	Never	Never	Never	Did not influence		No
2020-05-15 11:55:49	25-34	F	Cluj	Apartment in an urban area	No			No change	No		Under 1 hour	Between 1-2 hours	Over 2 hours	None whatsoever	Over 2 hours	None whatsoever	None whatsoever	None whatsoever	Under 1 hour	None whatsoever	Under 1 hour	None whatsoever	Sometimes	Sometimes	Never	Sometimes	Sometimes	Sometimes	Never	Never	Never	Generally	Sometimes	Sometimes	Never	Never	Never	Yes, the risk decreased		Yes	Remained the same	Between 1-2 hours	Over 2 hours	Between 1-2 hours	Between 1-2 hours	Over 2 hours	None whatsoever	None whatsoever	None whatsoever
2020-05-15 07:26:21	25-34	F	Sibiu	House in a rural area	No			I spend more time outdoors	No		Between 1-2 hours	None whatsoever	Over 2 hours	None whatsoever	Over 2 hours	Between 1-2 hours	None whatsoever	None whatsoever	Over 2 hours	Between 1-2 hours	Over 2 hours	Over 2 hours	Never	Sometimes	Generally	Nu știu/Nu răspund	Always	Sometimes	Never	Sometimes	Generally	Don’t know/ Don’t want to answer	Always	Sometimes	Never	Never	Two times	Don’t know		Yes	Remained the same	Between 1-2 hours	None whatsoever	Over 2 hours	None whatsoever	Over 2 hours	Between 1-2 hours	None whatsoever	Over 2 hours
2020-05-15 23:49:46	25-34	F	Cluj	Apartment in peri/suburban area (areas bordering cities) surrounded by a small number of trees and shrubs/no garden	No			I spend less time outdoors	Yes	It decreased	None whatsoever	Between 1-2 hours	None whatsoever	None whatsoever	None whatsoever	None whatsoever	None whatsoever	None whatsoever	None whatsoever	None whatsoever	None whatsoever	None whatsoever	Sometimes	Always	Always	Always	Sometimes	Always	Never	Never	Never	Never	Never	Never	Never	Never	Never	Did not influence	Did not influence	No
2020-05-15 22:34:44	65-74	F	Cluj	Apartment in an urban area	No			I spend less time outdoors	No		Between 1-2 hours	Under 1 hour	None whatsoever	None whatsoever	Under 1 hour	Under 1 hour	Under 1 hour	None whatsoever	None whatsoever	None whatsoever	None whatsoever	None whatsoever	Never	Never	Never	Never	Never	Sometimes	Never	Never	Never	Never	Never	Sometimes	Never	Never	Never	Yes, the risk decreased		No
2020-05-15 21:39:39	25-34	F	Cluj	Apartment in an urban area	No			I spend less time outdoors	No		Between 1-2 hours	None whatsoever	Under 1 hour	Under 1 hour	None whatsoever	Under 1 hour	Under 1 hour	None whatsoever	None whatsoever	None whatsoever	Between 1-2 hours	Under 1 hour	Never	Never	Never	Never	Always	Always	Never	Never	Never	Never	Always	Generally	Never	Never	Never	Yes, the risk decreased		No
2020-05-15 16:33:40	18-24	F	Cluj	Apartment in peri/suburban area (areas bordering cities) surrounded by a small number of trees and shrubs/no garden	Yes	Cluj	Apartment in peri/suburban area (areas bordering cities) surrounded by a small number of trees and shrubs/no garden	I spend less time outdoors	No		Between 1-2 hours	Under 1 hour	None whatsoever	None whatsoever	None whatsoever	None whatsoever	Under 1 hour	None whatsoever	None whatsoever	None whatsoever	None whatsoever	None whatsoever	Never	Never	Never	Never	Never	Never	Never	Never	Never	Never	Never	Never	Never	Never	Never	Yes, the risk decreased		No
2020-05-15 15:35:56	18-24	F	Cluj	Apartment in an urban area	No			I spend more time outdoors	No		Between 1-2 hours	Under 1 hour	Under 1 hour	Under 1 hour	Between 1-2 hours	Under 1 hour	None whatsoever	Under 1 hour	Under 1 hour	Between 1-2 hours	Between 1-2 hours	Between 1-2 hours	Never	Never	Never	Never	Never	Never	Generally	Sometimes	Generally	Never	Generally	Generally	Never	Never	Never	Yes, the risk increased		No
2020-05-15 15:34:35	25-34	F	Cluj	Apartment in peri/suburban area (areas bordering cities) surrounded by forest/trees or shrubs with private/common garden	No			I spend less time outdoors	No		Over 2 hours	Under 1 hour	None whatsoever	None whatsoever	Under 1 hour	None whatsoever	None whatsoever	None whatsoever	None whatsoever	None whatsoever	Between 1-2 hours	None whatsoever	Never	Never	Never	Sometimes	Never	Sometimes	Never	Never	Never	Never	Never	Never	Never	Never	Never	Did not influence		No
2020-05-14 20:26:09	35-44	F	Cluj	Apartment in an urban area	No			I spend less time outdoors	No		Between 1-2 hours	Between 1-2 hours	Under 1 hour	Under 1 hour	Don’t know/ Don’t want to answer	Don’t know/ Don’t want to answer	None whatsoever	Don’t know/ Don’t want to answer	Under 1 hour	None whatsoever	Don’t know/ Don’t want to answer	Don’t know/ Don’t want to answer	Never	Never	Never	Never	Never	Sometimes	Never	Never	Never	Never	Never	Sometimes	Never	Never	Never	Did not influence		Yes	Decreased	Under 1 hour	Between 1-2 hours	Between 1-2 hours	Under 1 hour	Don’t know/ Don’t want to answer	Under 1 hour	None whatsoever	None whatsoever
2020-05-14 15:11:02	45-54	F	Cluj	Apartment in peri/suburban area (areas bordering cities) surrounded by a small number of trees and shrubs/no garden	No			I spend more time outdoors	No		Between 1-2 hours	None whatsoever	None whatsoever	Between 1-2 hours	None whatsoever	Between 1-2 hours	None whatsoever	None whatsoever	None whatsoever	Over 2 hours	None whatsoever	Over 2 hours	Never	Never	Sometimes	Never	Generally	Generally	Never	Never	Sometimes	Never	Generally	Generally	Never	Never	Two times	Yes, the risk increased		No
2020-05-14 15:07:25	55-64	M	Cluj	Apartment in peri/suburban area (areas bordering cities) surrounded by a small number of trees and shrubs/no garden	No			I spend more time outdoors	No		Under 1 hour	None whatsoever	None whatsoever	Over 2 hours	None whatsoever	Between 1-2 hours	Between 1-2 hours	None whatsoever	None whatsoever	Over 2 hours	None whatsoever	Over 2 hours	Never	Never	Never	Never	Sometimes	Sometimes	Never	Never	Never	Never	Sometimes	Sometimes	Never	Never	More than two times	Yes, the risk increased		No
2020-05-13 23:57:45	25-34	F	Călăraşi	Apartment in an urban area	No			I spend more time outdoors	No		Over 2 hours	Between 1-2 hours	Under 1 hour	Under 1 hour	Under 1 hour	Under 1 hour	None whatsoever	None whatsoever	None whatsoever	None whatsoever	Between 1-2 hours	None whatsoever	Generally	Never	Never	Never	Never	Generally	Generally	Never	Never	Generally	Generally	Generally	Never	Never	Two times	Yes, the risk increased		Yes	Decreased	Over 2 hours	Between 1-2 hours	Under 1 hour	Under 1 hour	Under 1 hour	Under 1 hour	None whatsoever	None whatsoever
2020-05-12 16:47:00	25-34	F	Cluj	Apartment in peri/suburban area (areas bordering cities) surrounded by forest/trees or shrubs with private/common garden	No			I spend less time outdoors	No		Under 1 hour	Under 1 hour	Between 1-2 hours	Under 1 hour	None whatsoever	None whatsoever	None whatsoever	None whatsoever	Under 1 hour	None whatsoever	None whatsoever	Under 1 hour	Generally	Never	Never	Generally	Never	Never	Generally	Never	Never	Generally	Generally	Generally	One time	Never	Never	Yes, the risk decreased		No
2020-05-12 13:58:33	35-44	M	Cluj	Suburban house with private/shared garden	No			No change	Yes	No change	Over 2 hours	Between 1-2 hours	Under 1 hour	Under 1 hour	Between 1-2 hours	Between 1-2 hours	None whatsoever	Between 1-2 hours	Under 1 hour	Under 1 hour	Between 1-2 hours	Between 1-2 hours	Generally	Generally	Never	Never	Always	Generally	Generally	Generally	Never	Never	Always	Generally	Never	Never	Never	Did not influence	Did not influence	Yes	Remained the same	None whatsoever	Between 1-2 hours	Under 1 hour	Between 1-2 hours	Over 2 hours	None whatsoever	Between 1-2 hours	Under 1 hour
2020-05-12 10:51:39	25-34	F	Cluj	Apartment in an urban area	No			I spend less time outdoors	Yes	It decreased	None whatsoever	Between 1-2 hours	None whatsoever	None whatsoever	Under 1 hour	None whatsoever	None whatsoever	None whatsoever	None whatsoever	None whatsoever	Between 1-2 hours	None whatsoever	Never	Sometimes	Never	Sometimes	Generally	Generally	Never	Sometimes	Sometimes	Sometimes	Always	Generally	Never	Never	Never	Yes, the risk increased	Yes, the risk increased	No
2020-05-11 23:27:15	85 and above	F	Dolj	Farm	No			No change	No		None whatsoever	None whatsoever	Under 1 hour	Under 1 hour	Between 1-2 hours	Over 2 hours	None whatsoever	None whatsoever	Under 1 hour	Under 1 hour	Between 1-2 hours	Over 2 hours	Never	Never	Never	Never	Never	Never	Never	Never	Never	Never	Never	Never	Never	Never	Never	Did not influence		No
2020-05-11 17:27:51	35-44	F	Cluj	Apartment in peri/suburban area (areas bordering cities) surrounded by forest/trees or shrubs with private/common garden	No			I spend less time outdoors	Yes	It decreased	Over 2 hours	Between 1-2 hours	Under 1 hour	None whatsoever	None whatsoever	None whatsoever	Under 1 hour	None whatsoever	Under 1 hour	None whatsoever	None whatsoever	None whatsoever	Generally	Sometimes	Generally	Generally	Generally	Always	Generally	Sometimes	Generally	Generally	Generally	Always	Never	Never	Never	Yes, the risk decreased	Yes, the risk decreased	Yes	Increased	Between 1-2 hours	Between 1-2 hours	Under 1 hour	Between 1-2 hours	None whatsoever	Over 2 hours	None whatsoever	Under 1 hour
2020-05-10 19:53:30	25-34	F	Sibiu	House in a rural area	No			No change	No		Between 1-2 hours	Over 2 hours	Over 2 hours	Over 2 hours	Over 2 hours	Over 2 hours	Between 1-2 hours	Between 1-2 hours	Over 2 hours	Over 2 hours	Over 2 hours	Over 2 hours	Generally	Never	Generally	Never	Never	Never	Generally	Never	Generally	Never	Never	Never	One time	Never	Never	Did not influence		No
2020-05-10 19:21:11	45-54	F	Galaţi	House in an urban area with a small number of trees/shrub in the area	No			I spend more time outdoors	No		Under 1 hour	Between 1-2 hours	Under 1 hour	Don’t know/ Don’t want to answer	Over 2 hours	None whatsoever	None whatsoever	Between 1-2 hours	None whatsoever	None whatsoever	Over 2 hours	None whatsoever	Sometimes	Sometimes	Never	Generally	Always	Always	Sometimes	Sometimes	Never	Generally	Always	Always	Never	Never	Never	Did not influence		Yes	Remained the same	None whatsoever	Between 1-2 hours	Between 1-2 hours	Between 1-2 hours	Over 2 hours	None whatsoever	Between 1-2 hours	None whatsoever
2020-05-10 17:14:54	25-34	M	Constanţa	House in an urban area with a small number of trees/shrub in the area	No			No change	Yes	No change	Under 1 hour	Between 1-2 hours	Under 1 hour	Under 1 hour	Between 1-2 hours	None whatsoever	None whatsoever	Under 1 hour	Under 1 hour	Under 1 hour	Between 1-2 hours	None whatsoever	Never	Sometimes	Never	Sometimes	Generally	Generally	Never	Sometimes	Never	Sometimes	Generally	Generally	Never	Never	Never	Did not influence	Yes, the risk decreased	Yes	Remained the same	Between 1-2 hours	Under 1 hour	None whatsoever	None whatsoever	Between 1-2 hours	Between 1-2 hours	Under 1 hour	None whatsoever
2020-05-10 14:15:37	35-44	F	Cluj	Suburban house with private/shared garden	No			I spend less time outdoors	Yes	It decreased	Between 1-2 hours	Between 1-2 hours	Under 1 hour	Under 1 hour	Over 2 hours	None whatsoever	None whatsoever	None whatsoever	None whatsoever	None whatsoever	Over 2 hours	None whatsoever	Sometimes	Sometimes	Never	Generally	Generally	Sometimes	Never	Sometimes	Never	Always	Generally	Sometimes	Never	Never	Never	Yes, the risk decreased	Yes, the risk decreased	No
2020-05-10 12:32:27	25-34	M	Cluj	House in a rural area	No			I spend less time outdoors	No		Over 2 hours	None whatsoever	None whatsoever	Under 1 hour	Between 1-2 hours	None whatsoever	None whatsoever	None whatsoever	None whatsoever	None whatsoever	Between 1-2 hours	Under 1 hour	Never	Never	Never	Generally	Generally	Sometimes	Never	Never	Never	Never	Never	Never	Never	Never	Never	Did not influence		Yes	Decreased	None whatsoever	None whatsoever	Under 1 hour	Between 1-2 hours	Over 2 hours	None whatsoever	None whatsoever	Under 1 hour
2020-05-10 12:14:16	45-54	M	Cluj	Suburban house with private/shared garden	No			No change	Yes	It decreased	Under 1 hour	Over 2 hours	Between 1-2 hours	Under 1 hour	Over 2 hours	None whatsoever	Under 1 hour	Over 2 hours	Between 1-2 hours	Under 1 hour	Over 2 hours	None whatsoever	Sometimes	Sometimes	Never	Generally	Generally	Sometimes	Sometimes	Sometimes	Never	Generally	Generally	Sometimes	Never	Never	Never	Yes, the risk increased	Yes, the risk increased	Yes	Remained the same	Under 1 hour	Over 2 hours	None whatsoever	None whatsoever	Over 2 hours	Under 1 hour	Over 2 hours	Between 1-2 hours
2020-05-10 00:44:49	35-44	F	Cluj	Apartment in peri/suburban area (areas bordering cities) surrounded by forest/trees or shrubs with private/common garden	No			I spend less time outdoors	No		Under 1 hour	Between 1-2 hours	None whatsoever	Under 1 hour	Under 1 hour	Under 1 hour	None whatsoever	None whatsoever	Between 1-2 hours	Over 2 hours	Over 2 hours	Over 2 hours	Generally	Never	Sometimes	Never	Generally	Generally	Sometimes	Never	Sometimes	Never	Generally	Generally	Never	Never	Never	Yes, the risk decreased		Yes	Decreased	Under 1 hour	Over 2 hours	Over 2 hours	Over 2 hours	Over 2 hours	None whatsoever	Under 1 hour	Between 1-2 hours
2020-05-10 00:20:03	45-54	F	Cluj	Apartment in an urban area	No			I spend less time outdoors	Yes	It decreased	Under 1 hour	Between 1-2 hours	Under 1 hour	Between 1-2 hours	None whatsoever	Under 1 hour	None whatsoever	None whatsoever	Under 1 hour	None whatsoever	None whatsoever	None whatsoever	Always	Generally	Never	Sometimes	Always	Sometimes	Generally	Generally	Never	Sometimes	Always	Sometimes	Never	Never	Never	Yes, the risk decreased	Yes, the risk increased	No
2020-05-09 14:16:30	25-34	F	Cluj	House in an urban area with a small number of trees/shrub in the area	No			I spend less time outdoors	No		Under 1 hour	Under 1 hour	None whatsoever	Between 1-2 hours	None whatsoever	None whatsoever	None whatsoever	None whatsoever	None whatsoever	None whatsoever	Under 1 hour	None whatsoever	Generally	Never	Sometimes	Sometimes	Generally	Sometimes	Never	Never	Never	Always	Never	Never	Never	Never	Never	Yes, the risk decreased		No
2020-05-09 13:57:58	75-84	F	Bucureşti	House in an urban area with a small number of trees/shrub in the area	No			I spend less time outdoors	No		Between 1-2 hours	Between 1-2 hours	None whatsoever	None whatsoever	None whatsoever	None whatsoever	None whatsoever	None whatsoever	None whatsoever	None whatsoever	None whatsoever	None whatsoever	Never	Never	Never	Never	Never	Never	Never	Never	Never	Never	Never	Never	Never	Never	Never	Did not influence		Yes	Remained the same	Under 1 hour	Between 1-2 hours	None whatsoever	None whatsoever	None whatsoever	None whatsoever	None whatsoever	None whatsoever
2020-05-09 13:54:20	25-34	F	Bucureşti	Apartment in an urban area	No			I spend less time outdoors	No		Between 1-2 hours	Over 2 hours	None whatsoever	None whatsoever	None whatsoever	None whatsoever	None whatsoever	None whatsoever	None whatsoever	None whatsoever	None whatsoever	None whatsoever	Sometimes	Never	Never	Generally	Never	Never	Never	Never	Never	Never	Never	Never	Never	Never	Never	Did not influence		No
2020-05-09 11:37:05	25-34	F	Cluj	Suburban house with private/shared garden	No			No change	Yes	No change	None whatsoever	Over 2 hours	Between 1-2 hours	Between 1-2 hours	Over 2 hours	None whatsoever	None whatsoever	Under 1 hour	Between 1-2 hours	Between 1-2 hours	Over 2 hours	None whatsoever	Never	Sometimes	Always	Always	Always	Generally	Never	Sometimes	Always	Always	Always	Generally	Never	Never	Never	Did not influence	Did not influence	No
2020-05-09 10:38:55	25-34	F	Tulcea	Suburban house with private/shared garden	No			No change	No		Between 1-2 hours	Between 1-2 hours	None whatsoever	None whatsoever	Between 1-2 hours	Between 1-2 hours	None whatsoever	None whatsoever	None whatsoever	None whatsoever	Over 2 hours	Between 1-2 hours	Sometimes	Generally	Generally	Always	Always	Always	Sometimes	Always	Always	Always	Always	Always	Never	Never	Never	Don’t know		Yes	Remained the same	None whatsoever	None whatsoever	None whatsoever	None whatsoever	Over 2 hours	None whatsoever	None whatsoever	None whatsoever
2020-05-09 10:02:41	35-44	M	Cluj	House in a rural area	No			No change	Yes	No change	None whatsoever	None whatsoever	Between 1-2 hours	None whatsoever	Over 2 hours	Over 2 hours	None whatsoever	None whatsoever	Between 1-2 hours	None whatsoever	Over 2 hours	Over 2 hours	Never	Never	Never	Never	Never	Never	Never	Never	Never	Never	Never	Never	Never	Never	Never	Don’t know	Did not influence	Yes	Remained the same	None whatsoever	None whatsoever	Under 1 hour	Under 1 hour	Over 2 hours	None whatsoever	None whatsoever	Under 1 hour
2020-05-09 09:59:12	18-24	F	Olt	House in a rural area	No			I spend less time outdoors	Yes	It decreased	Between 1-2 hours	None whatsoever	Over 2 hours	Between 1-2 hours	Over 2 hours	Over 2 hours	None whatsoever	None whatsoever	None whatsoever	None whatsoever	Between 1-2 hours	Over 2 hours	Always	Generally	Sometimes	Generally	Generally	Sometimes	Generally	Generally	Sometimes	Generally	Generally	Generally	Never	Never	Never	Don’t know	Yes, the risk increased	Yes	Decreased	Under 1 hour	Under 1 hour	None whatsoever	None whatsoever	Between 1-2 hours	None whatsoever	None whatsoever	None whatsoever
2020-05-09 06:04:52	55-64	M	Cluj	Apartment in peri/suburban area (areas bordering cities) surrounded by forest/trees or shrubs with private/common garden	No			I spend less time outdoors	No		Between 1-2 hours	Between 1-2 hours	Between 1-2 hours	None whatsoever	None whatsoever	None whatsoever	Between 1-2 hours	Between 1-2 hours	Between 1-2 hours	None whatsoever	None whatsoever	None whatsoever	Never	Never	Sometimes	Sometimes	Never	Generally	Never	Never	Sometimes	Sometimes	Never	Generally	One time	Never	Never	Don’t know		Yes	Decreased	Under 1 hour	Under 1 hour	None whatsoever	None whatsoever	None whatsoever	Under 1 hour	Under 1 hour	None whatsoever
2020-05-08 22:29:55	18-24	F	Cluj	Apartment in an urban area	No			I spend less time outdoors	No		Over 2 hours	Over 2 hours	Between 1-2 hours	Over 2 hours	None whatsoever	Under 1 hour	None whatsoever	None whatsoever	None whatsoever	None whatsoever	Between 1-2 hours	Between 1-2 hours	Sometimes	Sometimes	Sometimes	Generally	Sometimes	Don’t know/ Don’t want to answer	Never	Never	Never	Never	Never	Never	Never	Never	Never	Did not influence		Yes	Decreased	Under 1 hour	None whatsoever	Under 1 hour	Over 2 hours	None whatsoever	Under 1 hour	None whatsoever	None whatsoever
2020-05-08 19:04:48	45-54	M	Satu Mare	House in an urban area with a small number of trees/shrub in the area	No			I spend less time outdoors	No		Over 2 hours	Under 1 hour	Over 2 hours	Over 2 hours	Over 2 hours	Over 2 hours	None whatsoever	None whatsoever	Under 1 hour	Between 1-2 hours	Over 2 hours	Between 1-2 hours	Sometimes	Never	Generally	Sometimes	Sometimes	Generally	Sometimes	Never	Sometimes	Sometimes	Sometimes	Generally	Two times	Never	One time	Did not influence		No
2020-05-08 18:40:25	25-34	M	Iaşi	Apartment in an urban area	No			I spend less time outdoors	Yes	It decreased	Between 1-2 hours	Under 1 hour	Under 1 hour	Under 1 hour	None whatsoever	None whatsoever	None whatsoever	None whatsoever	Between 1-2 hours	None whatsoever	None whatsoever	None whatsoever	Generally	Sometimes	Never	Never	Sometimes	Sometimes	Generally	Sometimes	Never	Never	Sometimes	Sometimes	Never	Never	Never	Don’t know	Don’t know	No
2020-05-08 16:46:03	18-24	F	Bucureşti	Apartment in an urban area	Yes	Bucureşti	Apartment in an urban area	I spend less time outdoors	No		Under 1 hour	Between 1-2 hours	Under 1 hour	Between 1-2 hours	None whatsoever	None whatsoever	Under 1 hour	None whatsoever	None whatsoever	None whatsoever	None whatsoever	None whatsoever	Sometimes	Don’t know/ Don’t want to answer	Never	Generally	Generally	Generally	Sometimes	Don’t know/ Don’t want to answer	Never	Generally	Generally	Generally	Never	Never	Never	Don’t know		No
2020-05-08 16:19:38	35-44	M	Mureș	House in a rural area	No			No change	Yes	It increased	Under 1 hour	None whatsoever	Between 1-2 hours	None whatsoever	Between 1-2 hours	None whatsoever	None whatsoever	None whatsoever	None whatsoever	None whatsoever	Between 1-2 hours	None whatsoever	Never	Sometimes	Generally	Generally	Never	Always	Never	Sometimes	Never	Generally	Sometimes	Always	One time	Never	Never	Yes, the risk decreased	Yes, the risk decreased	Yes	Decreased	None whatsoever	None whatsoever	Between 1-2 hours	None whatsoever	Under 1 hour	None whatsoever	None whatsoever	Under 1 hour
2020-05-08 14:50:16	18-24	F	Cluj	Suburban house with private/shared garden	No			No change	No		Over 2 hours	Between 1-2 hours	Over 2 hours	Over 2 hours	Between 1-2 hours	None whatsoever	None whatsoever	None whatsoever	None whatsoever	None whatsoever	Between 1-2 hours	None whatsoever	Never	Never	Never	Never	Never	Never	Never	Never	Never	Never	Never	Never	Never	Never	Never	Did not influence		Yes	Remained the same	None whatsoever	None whatsoever	None whatsoever	None whatsoever	None whatsoever	None whatsoever	None whatsoever	None whatsoever
2020-05-08 14:49:12	25-34	F	Cluj	Suburban house with private/shared garden	No			I spend more time outdoors	No		Between 1-2 hours	Between 1-2 hours	None whatsoever	None whatsoever	Under 1 hour	None whatsoever	None whatsoever	Between 1-2 hours	None whatsoever	None whatsoever	Under 1 hour	None whatsoever	Never	Never	Never	Never	Never	Never	Never	Never	Never	Never	Never	Never	Never	Never	Never	Did not influence		Yes	Decreased	Under 1 hour	Between 1-2 hours	None whatsoever	None whatsoever	None whatsoever	None whatsoever	Between 1-2 hours	None whatsoever
2020-05-08 14:41:18	25-34	F	Cluj	Apartment in an urban area	No			I spend less time outdoors	No		Under 1 hour	Under 1 hour	Under 1 hour	Under 1 hour	None whatsoever	None whatsoever	None whatsoever	None whatsoever	None whatsoever	None whatsoever	None whatsoever	None whatsoever	Sometimes	Sometimes	Never	Generally	Sometimes	Sometimes	Never	Never	Never	Never	Never	Never	Never	Never	Never	Yes, the risk decreased		No
2020-05-08 13:32:14	25-34	M	Cluj	Apartment in an urban area	No			I spend less time outdoors	No		None whatsoever	Over 2 hours	Over 2 hours	Over 2 hours	None whatsoever	Over 2 hours	None whatsoever	None whatsoever	Over 2 hours	Over 2 hours	None whatsoever	Over 2 hours	Sometimes	Never	Never	Sometimes	Always	Generally	Never	Never	Never	Never	Always	Generally	Never	Never	Never	Did not influence		No
2020-05-08 12:37:21	18-24	M	Braşov	House in a rural area	No			I spend less time outdoors	No		Between 1-2 hours	Under 1 hour	None whatsoever	Under 1 hour	None whatsoever	None whatsoever	None whatsoever	None whatsoever	None whatsoever	None whatsoever	Under 1 hour	None whatsoever	Generally	Sometimes	Generally	Never	Generally	Sometimes	Never	Never	Never	Never	Never	Never	Never	Never	Never	Yes, the risk decreased		Yes	Remained the same	None whatsoever	None whatsoever	None whatsoever	None whatsoever	Between 1-2 hours	None whatsoever	None whatsoever	None whatsoever
2020-05-08 11:03:42	18-24	F	Prahova	House in a rural area	No			I spend more time outdoors	No		Between 1-2 hours	Between 1-2 hours	Over 2 hours	Over 2 hours	Over 2 hours	Under 1 hour	None whatsoever	None whatsoever	None whatsoever	None whatsoever	Over 2 hours	Between 1-2 hours	Sometimes	Never	Never	Never	Generally	Sometimes	Never	Never	Never	Don’t know/ Don’t want to answer	Sometimes	Sometimes	Two times	Never	One time	Did not influence		Yes	Decreased	None whatsoever	None whatsoever	Over 2 hours	Between 1-2 hours	Over 2 hours	None whatsoever	None whatsoever	None whatsoever
2020-05-08 08:39:06	25-34	F	Bucureşti	Suburban house with private/shared garden	No			I spend less time outdoors	No		Between 1-2 hours	Under 1 hour	None whatsoever	Under 1 hour	Between 1-2 hours	None whatsoever	None whatsoever	None whatsoever	None whatsoever	None whatsoever	Between 1-2 hours	None whatsoever	Sometimes	Never	Never	Sometimes	Sometimes	Generally	Sometimes	Never	Never	Never	Sometimes	Generally	Never	Never	One time	Yes, the risk increased		Yes	Decreased	Between 1-2 hours	Under 1 hour	None whatsoever	None whatsoever	Between 1-2 hours	None whatsoever	None whatsoever	None whatsoever
2020-05-07 21:20:03	45-54	F	Bihor	Apartment in an urban area	No			I spend less time outdoors	No		Between 1-2 hours	Under 1 hour	None whatsoever	Over 2 hours	Under 1 hour	None whatsoever	Under 1 hour	Under 1 hour	None whatsoever	Between 1-2 hours	Under 1 hour	None whatsoever	Never	Never	Never	Sometimes	Never	Generally	Never	Never	Never	Sometimes	Never	Generally	Never	Never	Never	Did not influence		No
2020-05-07 19:54:47	35-44	F	Maramureş	House in a rural area	No			No change	Yes	No change	Between 1-2 hours	Under 1 hour	Between 1-2 hours	Over 2 hours	Under 1 hour	Under 1 hour	Under 1 hour	None whatsoever	None whatsoever	None whatsoever	Under 1 hour	Under 1 hour	Sometimes	Generally	Generally	Generally	Generally	Sometimes	Sometimes	Generally	Generally	Generally	Generally	Generally	Never	Never	Never	Yes, the risk decreased	Yes, the risk decreased	Yes	Remained the same	None whatsoever	None whatsoever	None whatsoever	None whatsoever	Over 2 hours	None whatsoever	None whatsoever	None whatsoever
2020-05-07 18:44:56	25-34	M	Sibiu	Suburban house with private/shared garden	No			No change	Yes	No change	Over 2 hours	Over 2 hours	Don’t know/ Don’t want to answer	Over 2 hours	Over 2 hours	Don’t know/ Don’t want to answer	Over 2 hours	Over 2 hours	Over 2 hours	Over 2 hours	Over 2 hours	Over 2 hours	Always	Generally	Never	Sometimes	Always	Generally	Never	Never	Never	Generally	Never	Never	More than two times	Never	Never	Don’t know	Don’t know	Yes	Remained the same	Between 1-2 hours	Between 1-2 hours	Between 1-2 hours	Between 1-2 hours	Between 1-2 hours	Between 1-2 hours	Between 1-2 hours	Between 1-2 hours
2020-05-07 18:41:21	45-54	M	Bihor	Apartment in an urban area	No			I spend less time outdoors	No		Under 1 hour	Under 1 hour	Under 1 hour	Don’t know/ Don’t want to answer	None whatsoever	None whatsoever	None whatsoever	None whatsoever	None whatsoever	None whatsoever	None whatsoever	None whatsoever	Never	Never	Never	Nu știu/Nu răspund	Never	Never	Never	Never	Never	Never	Never	Never	Never	Never	Never	Yes, the risk decreased		No
2020-05-07 18:36:21	35-44	F	Bihor	Apartment in an urban area	No			I spend less time outdoors	No		Between 1-2 hours	Under 1 hour	None whatsoever	None whatsoever	None whatsoever	None whatsoever	Under 1 hour	None whatsoever	None whatsoever	None whatsoever	None whatsoever	None whatsoever	Never	Generally	Never	Sometimes	Sometimes	Generally	Never	Never	Never	Generally	Sometimes	Generally	One time	Never	Never	Don’t know		No
2020-05-07 18:11:49	25-34	F	Cluj	Apartment in peri/suburban area (areas bordering cities) surrounded by forest/trees or shrubs with private/common garden	No			I spend less time outdoors	No		Between 1-2 hours	Under 1 hour	Under 1 hour	Under 1 hour	Between 1-2 hours	Between 1-2 hours	None whatsoever	Under 1 hour	Between 1-2 hours	Under 1 hour	Under 1 hour	None whatsoever	Never	Sometimes	Sometimes	Sometimes	Always	Sometimes	Never	Sometimes	Sometimes	Sometimes	Always	Sometimes	Never	Never	One time	Don’t know		Yes	Remained the same	Under 1 hour	Under 1 hour	Under 1 hour	Under 1 hour	Over 2 hours	Under 1 hour	Under 1 hour	Under 1 hour
2020-05-07 17:55:22	35-44	F	Ilfov	House in a rural area	No			I spend more time outdoors	Yes	It increased	Under 1 hour	Between 1-2 hours	None whatsoever	Don’t know/ Don’t want to answer	Don’t know/ Don’t want to answer	Under 1 hour	Under 1 hour	None whatsoever	None whatsoever	None whatsoever	Over 2 hours	None whatsoever	Sometimes	Never	Never	Never	Never	Never	Never	Never	Never	Never	Never	Never	Never	Never	Never	Did not influence	Did not influence	Yes	Remained the same	Under 1 hour	Between 1-2 hours	None whatsoever	Over 2 hours	Over 2 hours	Under 1 hour	None whatsoever	None whatsoever
2020-05-07 17:14:40	55-64	M	Bucureşti	Apartment in an urban area	No			I spend less time outdoors	No		Between 1-2 hours	Between 1-2 hours	None whatsoever	Under 1 hour	None whatsoever	None whatsoever	None whatsoever	None whatsoever	None whatsoever	None whatsoever	None whatsoever	None whatsoever	Generally	Never	Generally	Generally	Sometimes	Always	Don’t know/ Don’t want to answer	Don’t know/ Don’t want to answer	Don’t know/ Don’t want to answer	Don’t know/ Don’t want to answer	Don’t know/ Don’t want to answer	Don’t know/ Don’t want to answer	Never	Never	Never	Don’t know		No
2020-05-07 16:35:27	45-54	M	Galaţi	Apartment in an urban area	No			I spend less time outdoors	Yes	It decreased	Under 1 hour	Between 1-2 hours	None whatsoever	Under 1 hour	Under 1 hour	None whatsoever	Under 1 hour	None whatsoever	None whatsoever	None whatsoever	Under 1 hour	None whatsoever	Sometimes	Never	Never	Sometimes	Sometimes	Always	Never	Never	Never	Never	Never	Never	Never	Never	Never	Don’t know	Don’t know	No
2020-05-07 16:31:18	25-34	F	Cluj	Apartment in an urban area	No			I spend less time outdoors	Yes	It decreased	Over 2 hours	Between 1-2 hours	None whatsoever	None whatsoever	Over 2 hours	None whatsoever	None whatsoever	None whatsoever	None whatsoever	None whatsoever	Under 1 hour	None whatsoever	Never	Never	Never	Generally	Never	Never	Never	Never	Never	Generally	Never	Never	Never	Never	Never	Don’t know	Don’t know	No
2020-05-07 16:11:34	45-54	F	Cluj	Apartment in peri/suburban area (areas bordering cities) surrounded by a small number of trees and shrubs/no garden	No			I spend less time outdoors	Yes	It decreased	Over 2 hours	Under 1 hour	Under 1 hour	Over 2 hours	Over 2 hours	None whatsoever	Between 1-2 hours	Under 1 hour	None whatsoever	None whatsoever	Under 1 hour	None whatsoever	Generally	Sometimes	Never	Sometimes	Always	Always	Never	Never	Never	Generally	Generally	Generally	Never	Never	Never	Don’t know	Did not influence	Yes	Decreased	Under 1 hour	Under 1 hour	Over 2 hours	Over 2 hours	Over 2 hours	Under 1 hour	None whatsoever	None whatsoever
2020-05-07 15:19:26	25-34	F	Cluj	Apartment in an urban area	No			I spend less time outdoors	No		Under 1 hour	None whatsoever	None whatsoever	None whatsoever	None whatsoever	Between 1-2 hours	None whatsoever	None whatsoever	None whatsoever	None whatsoever	None whatsoever	Under 1 hour	Never	Never	Never	Sometimes	Never	Never	Never	Never	Never	Never	Never	Never	Never	Never	Never	Did not influence		Yes	Remained the same	None whatsoever	None whatsoever	None whatsoever	None whatsoever	Between 1-2 hours	None whatsoever	None whatsoever	None whatsoever
2020-05-07 15:19:05	25-34	F	Bucureşti	Apartment in an urban area	No			I spend less time outdoors	No		None whatsoever	None whatsoever	None whatsoever	None whatsoever	None whatsoever	None whatsoever	None whatsoever	None whatsoever	None whatsoever	None whatsoever	None whatsoever	None whatsoever	Never	Never	Never	Sometimes	Sometimes	Sometimes	Never	Never	Never	Sometimes	Sometimes	Sometimes	Never	Never	One time	Yes, the risk increased		Yes	Remained the same	Under 1 hour	Under 1 hour	None whatsoever	None whatsoever	Over 2 hours	Under 1 hour	None whatsoever	None whatsoever
2020-05-07 15:09:50	18-24	F	Bucureşti	Suburban house with private/shared garden	No			I spend less time outdoors	No		Over 2 hours	Between 1-2 hours	None whatsoever	Between 1-2 hours	Under 1 hour	None whatsoever	None whatsoever	None whatsoever	None whatsoever	None whatsoever	Between 1-2 hours	None whatsoever	Sometimes	Generally	Never	Always	Never	Generally	Sometimes	Generally	Never	Always	Never	Generally	Never	Never	Never	Yes, the risk decreased		Yes	Remained the same	None whatsoever	None whatsoever	Under 1 hour	None whatsoever	Over 2 hours	None whatsoever	None whatsoever	Under 1 hour
2020-05-07 14:44:40	35-44	M	Cluj	Apartment in an urban area	No			I spend less time outdoors	No		Under 1 hour	None whatsoever	Under 1 hour	Under 1 hour	None whatsoever	None whatsoever	None whatsoever	None whatsoever	None whatsoever	None whatsoever	None whatsoever	None whatsoever	Sometimes	Never	Never	Never	Never	Never	Generally	Never	Never	Never	Never	Never	Never	Never	Never	Yes, the risk decreased		No
2020-05-07 14:26:36	18-24	F	Bihor	Suburban house with no garden but access to forest	No			I spend less time outdoors	No		Over 2 hours	Between 1-2 hours	Under 1 hour	Don’t know/ Don’t want to answer	Under 1 hour	None whatsoever	None whatsoever	Under 1 hour	Under 1 hour	None whatsoever	Between 1-2 hours	None whatsoever	Sometimes	Never	Generally	Sometimes	Always	Sometimes	Sometimes	Never	Always	Sometimes	Always	Sometimes	Never	Never	Never	Yes, the risk increased		Yes	Increased	Over 2 hours	Under 1 hour	None whatsoever	Don’t know/ Don’t want to answer	Under 1 hour	None whatsoever	Under 1 hour	Between 1-2 hours
2020-05-07 14:07:35	25-34	F	Sibiu	Apartment in an urban area	No			I spend less time outdoors	No		Under 1 hour	Over 2 hours	None whatsoever	Between 1-2 hours	Under 1 hour	Between 1-2 hours	None whatsoever	Under 1 hour	None whatsoever	Under 1 hour	None whatsoever	Under 1 hour	Never	Never	Sometimes	Never	Generally	Generally	Never	Never	Never	Never	Generally	Generally	One time	Never	Never	Yes, the risk decreased		Yes	Remained the same	Between 1-2 hours	Between 1-2 hours	Between 1-2 hours	Between 1-2 hours	Over 2 hours	None whatsoever	None whatsoever	None whatsoever
2020-05-07 14:03:43	55-64	F	Neamţ	Apartment in an urban area	No			I spend less time outdoors	No		Over 2 hours	Under 1 hour	None whatsoever	None whatsoever	None whatsoever	None whatsoever	None whatsoever	None whatsoever	None whatsoever	None whatsoever	None whatsoever	None whatsoever	Never	Never	Never	Always	Never	Sometimes	Never	Never	Never	Never	Never	Never	Never	Never	Never	Did not influence		No
2020-05-07 14:03:21	25-34	F	Cluj	House in a rural area	No			I spend less time outdoors	Yes	It decreased	Between 1-2 hours	Between 1-2 hours	Under 1 hour	Over 2 hours	Over 2 hours	None whatsoever	None whatsoever	None whatsoever	Under 1 hour	None whatsoever	Over 2 hours	None whatsoever	Generally	Don’t know/ Don’t want to answer	Never	Generally	Generally	Generally	Always	Sometimes	Never	Always	Always	Always	Never	Never	Never	Yes, the risk increased	Did not influence	Yes	Remained the same	Under 1 hour	Under 1 hour	None whatsoever	Over 2 hours	Over 2 hours	None whatsoever	None whatsoever	None whatsoever
2020-05-07 13:53:24	25-34	F	Sibiu	Apartment in peri/suburban area (areas bordering cities) surrounded by a small number of trees and shrubs/no garden	No			I spend less time outdoors	No		Between 1-2 hours	Under 1 hour	None whatsoever	Between 1-2 hours	None whatsoever	None whatsoever	None whatsoever	None whatsoever	Under 1 hour	None whatsoever	None whatsoever	None whatsoever	Generally	Generally	Sometimes	Never	Always	Always	Never	Always	Never	Never	Generally	Generally	Never	Never	Never	Did not influence		No
2020-05-07 13:49:43	25-34	F	Timiş	Suburban house with private/shared garden	No			I spend less time outdoors	Yes	It decreased	Under 1 hour	Under 1 hour	Under 1 hour	Over 2 hours	Between 1-2 hours	None whatsoever	None whatsoever	None whatsoever	None whatsoever	None whatsoever	Between 1-2 hours	None whatsoever	Sometimes	Sometimes	Never	Sometimes	Never	Generally	Never	Never	Never	Never	Never	Generally	Never	Never	Never	Yes, the risk decreased	Yes, the risk decreased	Yes	Remained the same	None whatsoever	None whatsoever	None whatsoever	None whatsoever	Over 2 hours	None whatsoever	None whatsoever	None whatsoever
2020-05-07 13:44:14	35-44	M	Sibiu	Apartment in an urban area	No			I spend less time outdoors	No		Over 2 hours	Over 2 hours	Over 2 hours	Over 2 hours	None whatsoever	Between 1-2 hours	None whatsoever	None whatsoever	None whatsoever	None whatsoever	None whatsoever	Under 1 hour	Always	Generally	Always	Generally	Always	Always	Never	Never	Never	Never	Never	Never	One time	More than two times	Never	Yes, the risk decreased		No
2020-05-07 13:11:13	75-84	F	Bihor	Apartment in an urban area	No			I spend less time outdoors	No		Between 1-2 hours	Between 1-2 hours	Over 2 hours	Over 2 hours	Under 1 hour	None whatsoever	Under 1 hour	None whatsoever	Under 1 hour	None whatsoever	Under 1 hour	None whatsoever	Never	Never	Never	Sometimes	Generally	Sometimes	Never	Never	Never	Sometimes	Generally	Sometimes	Never	Never	Never	Don’t know		Yes	Decreased	Between 1-2 hours	None whatsoever	Between 1-2 hours	Under 1 hour	Under 1 hour	None whatsoever	None whatsoever	None whatsoever
2020-05-07 12:44:51	18-24	F	Bistriţa-Năsăud	Apartment in an urban area	Yes	Bistriţa-Năsăud	House in a rural area	I spend more time outdoors	No		Over 2 hours	Under 1 hour	None whatsoever	None whatsoever	None whatsoever	None whatsoever	None whatsoever	None whatsoever	Under 1 hour	Under 1 hour	Over 2 hours	Over 2 hours	Never	Never	Never	Never	Never	Never	Never	Never	Never	Never	Never	Never	Never	Never	Never	Yes, the risk increased		Yes	Increased	None whatsoever	None whatsoever	None whatsoever	None whatsoever	None whatsoever	None whatsoever	Between 1-2 hours	None whatsoever
2020-05-07 12:43:55	25-34	F	Iaşi	Apartment in peri/suburban area (areas bordering cities) surrounded by forest/trees or shrubs with private/common garden	No			I spend less time outdoors	No		Under 1 hour	Under 1 hour	None whatsoever	None whatsoever	None whatsoever	None whatsoever	None whatsoever	None whatsoever	None whatsoever	None whatsoever	None whatsoever	None whatsoever	Generally	Never	Sometimes	Generally	Generally	Sometimes	Never	Never	Never	Never	Never	Never	Never	Never	Never	Yes, the risk decreased		No
2020-05-07 12:35:31	18-24	F	Cluj	House in an urban area with a small number of trees/shrub in the area	No			No change	No		Over 2 hours	Between 1-2 hours	Between 1-2 hours	Under 1 hour	Over 2 hours	None whatsoever	None whatsoever	None whatsoever	Between 1-2 hours	Under 1 hour	Over 2 hours	None whatsoever	Never	Generally	Generally	Generally	Generally	Generally	Never	Generally	Generally	Generally	Generally	Generally	Never	Never	Never	Did not influence		Yes	Increased	Under 1 hour	Under 1 hour	Between 1-2 hours	Under 1 hour	Over 2 hours	None whatsoever	None whatsoever	Between 1-2 hours
2020-05-07 12:22:52	25-34	F	Ilfov	Apartment in peri/suburban area (areas bordering cities) surrounded by a small number of trees and shrubs/no garden	No			I spend less time outdoors	Yes	It decreased	Between 1-2 hours	Between 1-2 hours	Between 1-2 hours	Between 1-2 hours	Between 1-2 hours	Under 1 hour	Under 1 hour	None whatsoever	None whatsoever	Between 1-2 hours	None whatsoever	None whatsoever	Sometimes	Sometimes	Never	Generally	Never	Generally	Sometimes	Sometimes	Never	Generally	Sometimes	Generally	Never	Never	Never	Yes, the risk increased	Yes, the risk increased	No
2020-05-07 12:19:15	25-34	F	Bucureşti	Apartment in an urban area	No			I spend less time outdoors	No		Don’t know/ Don’t want to answer	Between 1-2 hours	None whatsoever	None whatsoever	None whatsoever	None whatsoever	Between 1-2 hours	None whatsoever	None whatsoever	None whatsoever	None whatsoever	None whatsoever	Generally	Never	Never	Generally	Generally	Generally	Generally	Never	Never	Generally	Generally	Generally	Never	Never	Never	Don’t know		Yes	Decreased	None whatsoever	Over 2 hours	None whatsoever	None whatsoever	None whatsoever	None whatsoever	Over 2 hours	None whatsoever
2020-05-07 12:18:08	25-34	F	Timiş	Apartment in peri/suburban area (areas bordering cities) surrounded by forest/trees or shrubs with private/common garden	No			No change	No		Under 1 hour	Between 1-2 hours	None whatsoever	None whatsoever	None whatsoever	None whatsoever	Over 2 hours	None whatsoever	None whatsoever	None whatsoever	None whatsoever	None whatsoever	Never	Never	Sometimes	Sometimes	Generally	Sometimes	Never	Never	Sometimes	Sometimes	Generally	Sometimes	Never	Never	Never	Did not influence		Yes	Remained the same	Under 1 hour	Between 1-2 hours	None whatsoever	None whatsoever	None whatsoever	Under 1 hour	Between 1-2 hours	None whatsoever
2020-05-07 12:17:30	45-54	M	Sălaj	House in an urban area with a small number of trees/shrub in the area	No			I spend less time outdoors	No		Over 2 hours	None whatsoever	None whatsoever	Under 1 hour	Over 2 hours	None whatsoever	Over 2 hours	None whatsoever	None whatsoever	Under 1 hour	Over 2 hours	None whatsoever	Never	Never	Never	Never	Never	Never	Never	Never	Never	Never	Never	Never	Never	Never	Never	Yes, the risk decreased		Yes	Remained the same	None whatsoever	None whatsoever	None whatsoever	None whatsoever	Over 2 hours	None whatsoever	None whatsoever	None whatsoever
2020-05-07 12:11:47	18-24	F	Cluj	Apartment in an urban area	No			I spend less time outdoors	No		Over 2 hours	Under 1 hour	Under 1 hour	Between 1-2 hours	Between 1-2 hours	Under 1 hour	Under 1 hour	None whatsoever	None whatsoever	None whatsoever	None whatsoever	None whatsoever	Sometimes	Generally	Never	Generally	Sometimes	Always	Sometimes	Generally	Never	Generally	Sometimes	Always	Never	Never	Never	Did not influence		No
2020-05-07 11:49:38	25-34	F	Vâlcea	House in a rural area	No			No change	No		None whatsoever	None whatsoever	Under 1 hour	None whatsoever	Over 2 hours	Under 1 hour	None whatsoever	None whatsoever	Under 1 hour	None whatsoever	Over 2 hours	Under 1 hour	Generally	Never	Generally	Generally	Sometimes	Always	Generally	Never	Generally	Generally	Sometimes	Always	One time	Never	One time	Did not influence		Yes	Remained the same	None whatsoever	None whatsoever	Under 1 hour	None whatsoever	Over 2 hours	None whatsoever	None whatsoever	Under 1 hour
2020-05-07 11:40:56	35-44	F	Cluj	Apartment in an urban area	No			I spend less time outdoors	No		Over 2 hours	Between 1-2 hours	Over 2 hours	Over 2 hours	None whatsoever	None whatsoever	None whatsoever	Between 1-2 hours	None whatsoever	Between 1-2 hours	None whatsoever	None whatsoever	Always	Never	Never	Never	Always	Always	Generally	Never	Never	Never	Always	Always	Two times	Never	One time	Did not influence		Yes	Decreased	Between 1-2 hours	Between 1-2 hours	Over 2 hours	Over 2 hours	Under 1 hour	Between 1-2 hours	None whatsoever	None whatsoever
2020-05-07 11:40:51	25-34	F	Harghita	Apartment in peri/suburban area (areas bordering cities) surrounded by a small number of trees and shrubs/no garden	No			I spend less time outdoors	No		Between 1-2 hours	Under 1 hour	Under 1 hour	Over 2 hours	Under 1 hour	None whatsoever	None whatsoever	None whatsoever	Under 1 hour	Over 2 hours	Under 1 hour	None whatsoever	Sometimes	Generally	Sometimes	Generally	Always	Always	Never	Sometimes	Sometimes	Generally	Sometimes	Sometimes	Never	Never	Never	Yes, the risk decreased		No
2020-05-07 11:32:40	18-24	F	Botoşani	Suburban house with private/shared garden	No			I spend less time outdoors	Yes	It decreased	Over 2 hours	Between 1-2 hours	Between 1-2 hours	Between 1-2 hours	Between 1-2 hours	None whatsoever	None whatsoever	None whatsoever	None whatsoever	None whatsoever	Between 1-2 hours	None whatsoever	Sometimes	Never	Sometimes	Never	Never	Never	Sometimes	Never	Sometimes	Never	Never	Never	Never	Never	Never	Yes, the risk decreased	Yes, the risk decreased	Yes	Remained the same	Under 1 hour	Under 1 hour	Under 1 hour	Under 1 hour	Between 1-2 hours	None whatsoever	None whatsoever	None whatsoever
2020-05-07 11:30:44	18-24	F	Vaslui	House in a rural area	No			I spend less time outdoors	No		None whatsoever	Under 1 hour	Under 1 hour	Under 1 hour	None whatsoever	None whatsoever	None whatsoever	None whatsoever	None whatsoever	None whatsoever	None whatsoever	None whatsoever	Sometimes	Sometimes	Generally	Sometimes	Generally	Sometimes	Never	Never	Never	Never	Never	Never	Never	Never	Never	Don’t know		Yes	Decreased	None whatsoever	None whatsoever	Under 1 hour	Under 1 hour	Between 1-2 hours	None whatsoever	None whatsoever	None whatsoever
2020-05-07 11:25:28	25-34	F	Cluj	Apartment in an urban area	No			I spend less time outdoors	No		Over 2 hours	Under 1 hour	None whatsoever	None whatsoever	None whatsoever	None whatsoever	Between 1-2 hours	None whatsoever	None whatsoever	None whatsoever	None whatsoever	None whatsoever	Sometimes	Always	Sometimes	Always	Sometimes	Always	Generally	Generally	Sometimes	Always	Sometimes	Always	Never	Never	Never	Yes, the risk decreased		No
2020-05-07 11:24:47	25-34	F	Alba	Apartment in an urban area	No			I spend less time outdoors	Yes	It decreased	Between 1-2 hours	Between 1-2 hours	None whatsoever	Under 1 hour	None whatsoever	None whatsoever	Between 1-2 hours	Under 1 hour	Under 1 hour	None whatsoever	None whatsoever	None whatsoever	Never	Never	Never	Never	Sometimes	Never	Never	Never	Never	Never	Never	Never	Never	Never	Never	Did not influence	Yes, the risk decreased	No
2020-05-07 11:13:15	25-34	F	Galaţi	Apartment in an urban area	No			I spend less time outdoors	No		Over 2 hours	Under 1 hour	None whatsoever	Over 2 hours	None whatsoever	None whatsoever	None whatsoever	None whatsoever	None whatsoever	None whatsoever	Under 1 hour	None whatsoever	Sometimes	Generally	Generally	Always	Always	Always	Generally	Generally	Generally	Always	Always	Always	Never	Never	Never	Don’t know		Yes	Decreased	Over 2 hours	Between 1-2 hours	None whatsoever	None whatsoever	Over 2 hours	Between 1-2 hours	None whatsoever	None whatsoever
2020-05-07 10:53:38	35-44	F	Braşov	Apartment in peri/suburban area (areas bordering cities) surrounded by a small number of trees and shrubs/no garden	No			I spend less time outdoors	No		None whatsoever	Under 1 hour	Over 2 hours	Over 2 hours	None whatsoever	None whatsoever	Under 1 hour	Between 1-2 hours	None whatsoever	None whatsoever	None whatsoever	None whatsoever	Never	Sometimes	Sometimes	Sometimes	Generally	Generally	Never	Sometimes	Never	Sometimes	Generally	Generally	Never	Never	Never	Did not influence		Yes	Decreased	Under 1 hour	Under 1 hour	Over 2 hours	Over 2 hours	None whatsoever	Under 1 hour	Under 1 hour	None whatsoever
2020-05-07 10:53:36	18-24	F	Cluj	Apartment in peri/suburban area (areas bordering cities) surrounded by forest/trees or shrubs with private/common garden	No			I spend less time outdoors	No		Between 1-2 hours	Under 1 hour	Over 2 hours	Over 2 hours	Under 1 hour	None whatsoever	None whatsoever	None whatsoever	Between 1-2 hours	None whatsoever	Under 1 hour	Under 1 hour	Generally	Generally	Sometimes	Sometimes	Always	Always	Generally	Generally	Generally	Generally	Generally	Generally	One time	Never	Never	Yes, the risk decreased		Yes	Decreased	None whatsoever	None whatsoever	Between 1-2 hours	Between 1-2 hours	Under 1 hour	None whatsoever	None whatsoever	Between 1-2 hours
2020-05-07 10:15:10	18-24	F	Maramureş	Suburban house with private/shared garden	No			I spend less time outdoors	No		Over 2 hours	Between 1-2 hours	Over 2 hours	Over 2 hours	Between 1-2 hours	Over 2 hours	Under 1 hour	None whatsoever	Under 1 hour	Between 1-2 hours	Between 1-2 hours	Over 2 hours	Sometimes	Generally	Always	Always	Always	Always	Sometimes	Always	Always	Always	Always	Always	Never	Never	Never	Yes, the risk decreased		No
2020-05-07 09:41:59	25-34	F	Hunedoara	House in a rural area	No			I spend less time outdoors	No		None whatsoever	None whatsoever	None whatsoever	None whatsoever	Between 1-2 hours	Between 1-2 hours	None whatsoever	None whatsoever	None whatsoever	None whatsoever	Between 1-2 hours	Between 1-2 hours	Sometimes	Never	Sometimes	Generally	Generally	Always	Sometimes	Never	Sometimes	Generally	Generally	Always	Never	Never	Never	Yes, the risk decreased		Yes	Remained the same	None whatsoever	None whatsoever	None whatsoever	None whatsoever	Over 2 hours	None whatsoever	None whatsoever	None whatsoever
2020-05-07 09:39:10	25-34	F	Cluj	Apartment in peri/suburban area (areas bordering cities) surrounded by forest/trees or shrubs with private/common garden	No			I spend less time outdoors	No		Between 1-2 hours	Between 1-2 hours	Under 1 hour	Under 1 hour	Under 1 hour	None whatsoever	None whatsoever	None whatsoever	Under 1 hour	None whatsoever	Under 1 hour	None whatsoever	Never	Never	Sometimes	Never	Generally	Never	Never	Never	Sometimes	Never	Generally	Never	Never	Never	Never	Did not influence		Yes	Decreased	Under 1 hour	Under 1 hour	Between 1-2 hours	Under 1 hour	Under 1 hour	None whatsoever	None whatsoever	Under 1 hour
2020-05-07 09:34:29	35-44	F	Ilfov	Apartment in peri/suburban area (areas bordering cities) surrounded by forest/trees or shrubs with private/common garden	No			I spend less time outdoors	Yes	It decreased	Between 1-2 hours	None whatsoever	None whatsoever	None whatsoever	None whatsoever	None whatsoever	None whatsoever	None whatsoever	None whatsoever	None whatsoever	None whatsoever	None whatsoever	Sometimes	Sometimes	Sometimes	Generally	Generally	Generally	Sometimes	Sometimes	Sometimes	Generally	Generally	Always	Never	One time	One time	Yes, the risk increased	Yes, the risk decreased	Yes	Decreased	Under 1 hour	None whatsoever	None whatsoever	None whatsoever	None whatsoever	Under 1 hour	None whatsoever	None whatsoever
2020-05-07 09:33:46	45-54	F	Galaţi	House in an urban area with a small number of trees/shrub in the area	No			I spend less time outdoors	Yes	It increased	Under 1 hour	Under 1 hour	None whatsoever	None whatsoever	Under 1 hour	None whatsoever	None whatsoever	None whatsoever	None whatsoever	None whatsoever	Between 1-2 hours	None whatsoever	Sometimes	Never	Never	Sometimes	Never	Sometimes	Never	Never	Never	Never	Never	Never	Never	Never	Never	Yes, the risk decreased	Yes, the risk decreased	Yes	Decreased	None whatsoever	None whatsoever	None whatsoever	None whatsoever	Over 2 hours	None whatsoever	None whatsoever	None whatsoever
2020-05-07 09:32:10	45-54	F	Ilfov	Apartment in peri/suburban area (areas bordering cities) surrounded by a small number of trees and shrubs/no garden	No			No change	No		Between 1-2 hours	Under 1 hour	None whatsoever	None whatsoever	None whatsoever	None whatsoever	None whatsoever	None whatsoever	None whatsoever	None whatsoever	None whatsoever	None whatsoever	Never	Sometimes	Never	Always	Always	Sometimes	Never	Never	Never	Generally	Sometimes	Sometimes	Never	Never	Never	Did not influence		Yes	Increased	Between 1-2 hours	Under 1 hour	None whatsoever	None whatsoever	None whatsoever	Over 2 hours	None whatsoever	None whatsoever
2020-05-07 09:30:58	18-24	F	Satu Mare	Farm	No			I spend more time outdoors	No		Between 1-2 hours	Between 1-2 hours	Under 1 hour	Between 1-2 hours	None whatsoever	None whatsoever	None whatsoever	None whatsoever	None whatsoever	None whatsoever	Under 1 hour	Between 1-2 hours	Never	Never	Never	Never	Sometimes	Never	Never	Sometimes	Generally	Never	Generally	Never	Never	Never	Two times	Did not influence		Yes	Remained the same	None whatsoever	None whatsoever	None whatsoever	Between 1-2 hours	Between 1-2 hours	None whatsoever	None whatsoever	None whatsoever
2020-05-07 09:14:35	65-74	M	Cluj	House in a rural area	No			No change	No		Under 1 hour	None whatsoever	Between 1-2 hours	Under 1 hour	Over 2 hours	None whatsoever	Under 1 hour	None whatsoever	Between 1-2 hours	Under 1 hour	Over 2 hours	None whatsoever	Never	Never	Never	Never	Never	Never	Never	Never	Never	Never	Never	Never	Never	Never	Never	Did not influence		Yes	Remained the same	None whatsoever	None whatsoever	Over 2 hours	Under 1 hour	Over 2 hours	None whatsoever	None whatsoever	Over 2 hours
2020-05-07 08:44:49	45-54	F	Bucureşti	Apartment in an urban area	No			I spend less time outdoors	No		None whatsoever	Under 1 hour	Over 2 hours	Over 2 hours	None whatsoever	None whatsoever	None whatsoever	None whatsoever	None whatsoever	None whatsoever	Under 1 hour	None whatsoever	Never	Never	Never	Generally	Generally	Always	Never	Never	Never	Generally	Generally	Never	Never	Never	Never	Did not influence		Yes	Decreased	Under 1 hour	Under 1 hour	Over 2 hours	Over 2 hours	None whatsoever	Under 1 hour	Under 1 hour	Over 2 hours
2020-05-07 08:30:30	25-34	F	Cluj	Apartment in an urban area	No			I spend less time outdoors	No		Under 1 hour	Under 1 hour	None whatsoever	None whatsoever	None whatsoever	None whatsoever	Under 1 hour	Between 1-2 hours	None whatsoever	None whatsoever	None whatsoever	None whatsoever	Never	Sometimes	Never	Never	Generally	Generally	Never	Sometimes	Never	Never	Generally	Generally	Never	Never	Never	Don’t know		Yes	Increased	Between 1-2 hours	Between 1-2 hours	None whatsoever	None whatsoever	Under 1 hour	Between 1-2 hours	Between 1-2 hours	None whatsoever
2020-05-07 08:03:42	18-24	M	Maramureş	House in a rural area	No			No change	No		Under 1 hour	None whatsoever	Under 1 hour	None whatsoever	Over 2 hours	Between 1-2 hours	None whatsoever	None whatsoever	Under 1 hour	None whatsoever	Over 2 hours	Between 1-2 hours	Never	Sometimes	Never	Generally	Never	Generally	Never	Sometimes	Never	Generally	Sometimes	Generally	Never	Never	Never	Yes, the risk decreased		Yes	Remained the same	None whatsoever	None whatsoever	None whatsoever	None whatsoever	Over 2 hours	None whatsoever	None whatsoever	None whatsoever
2020-05-07 07:46:58	45-54	M	Ilfov	Apartment in peri/suburban area (areas bordering cities) surrounded by forest/trees or shrubs with private/common garden	No			I spend more time outdoors	No		Under 1 hour	None whatsoever	Over 2 hours	None whatsoever	None whatsoever	None whatsoever	Under 1 hour	None whatsoever	Over 2 hours	None whatsoever	None whatsoever	None whatsoever	Sometimes	Don’t know/ Don’t want to answer	Don’t know/ Don’t want to answer	Never	Generally	Generally	Sometimes	Don’t know/ Don’t want to answer	Don’t know/ Don’t want to answer	Never	Generally	Generally	One time	Never	Never	Did not influence		Yes	Increased	Under 1 hour	None whatsoever	Over 2 hours	None whatsoever	None whatsoever	Under 1 hour	None whatsoever	Over 2 hours
2020-05-07 07:42:23	45-54	F	Dolj	Apartment in an urban area	Yes	Teleorman	House in a rural area	I spend more time outdoors	No		Under 1 hour	Between 1-2 hours	Over 2 hours	Over 2 hours	Over 2 hours	Over 2 hours	Under 1 hour	None whatsoever	Under 1 hour	Over 2 hours	Over 2 hours	Over 2 hours	Never	Never	Never	Never	Sometimes	Always	Never	Never	Never	Never	Generally	Always	Never	Never	Never	Yes, the risk decreased		Yes	Decreased	Under 1 hour	Under 1 hour	None whatsoever	Over 2 hours	Under 1 hour	Under 1 hour	None whatsoever	None whatsoever
2020-05-07 07:40:41	35-44	F	Cluj	Apartment in peri/suburban area (areas bordering cities) surrounded by forest/trees or shrubs with private/common garden	No			I spend less time outdoors	No		Between 1-2 hours	None whatsoever	Over 2 hours	Over 2 hours	Between 1-2 hours	None whatsoever	None whatsoever	None whatsoever	Between 1-2 hours	None whatsoever	Over 2 hours	None whatsoever	Sometimes	Never	Generally	Sometimes	Always	Always	Sometimes	Never	Generally	Sometimes	Always	Always	Never	Never	Never	Did not influence		Yes	Decreased	None whatsoever	None whatsoever	Over 2 hours	Over 2 hours	Over 2 hours	None whatsoever	None whatsoever	Between 1-2 hours
2020-05-07 07:34:58	35-44	F	Cluj	Suburban house with no garden but access to forest	No			No change	Yes	It increased	Under 1 hour	Under 1 hour	Between 1-2 hours	Under 1 hour	Under 1 hour	None whatsoever	None whatsoever	Under 1 hour	Between 1-2 hours	Under 1 hour	Between 1-2 hours	None whatsoever	Sometimes	Never	Sometimes	Never	Generally	Generally	Sometimes	Never	Never	Never	Never	Sometimes	Never	Never	Never	Yes, the risk decreased	Yes, the risk decreased	No
2020-05-07 07:34:46	25-34	F	Cluj	House in an urban area with a small number of trees/shrub in the area	No			I spend less time outdoors	Yes	It decreased	Between 1-2 hours	Under 1 hour	None whatsoever	Between 1-2 hours	Between 1-2 hours	None whatsoever	None whatsoever	None whatsoever	None whatsoever	None whatsoever	Between 1-2 hours	None whatsoever	Never	Sometimes	Never	Never	Generally	Sometimes	Never	Sometimes	Never	Never	Generally	Sometimes	Two times	Never	Two times	Did not influence	Did not influence	Yes	Remained the same	None whatsoever	None whatsoever	None whatsoever	None whatsoever	Between 1-2 hours	None whatsoever	None whatsoever	None whatsoever
2020-05-07 07:16:47	35-44	F	Cluj	Suburban house with private/shared garden	No			I spend less time outdoors	Yes	It decreased	Between 1-2 hours	Under 1 hour	None whatsoever	Between 1-2 hours	Under 1 hour	None whatsoever	None whatsoever	None whatsoever	None whatsoever	None whatsoever	Between 1-2 hours	None whatsoever	Sometimes	Generally	Never	Generally	Always	Always	Never	Never	Never	Never	Generally	Sometimes	Never	Never	Never	Did not influence	Did not influence	Yes	Remained the same	None whatsoever	None whatsoever	Between 1-2 hours	None whatsoever	Over 2 hours	None whatsoever	None whatsoever	None whatsoever
2020-05-07 06:26:47	35-44	F	Bucureşti	Apartment in an urban area	No			I spend less time outdoors	No		Between 1-2 hours	Over 2 hours	Between 1-2 hours	None whatsoever	None whatsoever	None whatsoever	None whatsoever	Under 1 hour	None whatsoever	None whatsoever	None whatsoever	None whatsoever	Never	Never	Never	Sometimes	Never	Never	Never	Never	Never	Never	Never	Never	Never	Never	Never	Did not influence		Yes	Remained the same	Between 1-2 hours	Over 2 hours	None whatsoever	Don’t know/ Don’t want to answer	None whatsoever	Between 1-2 hours	Under 1 hour	None whatsoever
2020-05-07 05:56:45	35-44	M	Cluj	Suburban house with no garden but access to forest	No			I spend more time outdoors	Yes	No change	None whatsoever	Under 1 hour	Between 1-2 hours	None whatsoever	Between 1-2 hours	Between 1-2 hours	None whatsoever	Under 1 hour	Between 1-2 hours	None whatsoever	Between 1-2 hours	Between 1-2 hours	Generally	Sometimes	Generally	Sometimes	Generally	Generally	Generally	Sometimes	Generally	Generally	Generally	Generally	Two times	Two times	Two times	Did not influence	Did not influence	Yes	Increased	None whatsoever	Under 1 hour	Under 1 hour	None whatsoever	Under 1 hour	None whatsoever	Under 1 hour	Under 1 hour
2020-05-07 01:21:35	35-44	F	Cluj	Apartment in peri/suburban area (areas bordering cities) surrounded by forest/trees or shrubs with private/common garden	No			I spend less time outdoors	Yes	It decreased	Between 1-2 hours	Under 1 hour	Under 1 hour	Under 1 hour	None whatsoever	None whatsoever	Under 1 hour	None whatsoever	Under 1 hour	None whatsoever	None whatsoever	None whatsoever	Generally	Sometimes	Generally	Sometimes	Generally	Generally	Generally	Sometimes	Generally	Sometimes	Generally	Generally	Never	Never	Never	Yes, the risk increased	Yes, the risk increased	Yes	Decreased	Under 1 hour	Between 1-2 hours	None whatsoever	None whatsoever	None whatsoever	Under 1 hour	Under 1 hour	Under 1 hour
2020-05-07 01:19:53	25-34	M	Bistriţa-Năsăud	Apartment in peri/suburban area (areas bordering cities) surrounded by forest/trees or shrubs with private/common garden	No			I spend less time outdoors	No		Between 1-2 hours	Over 2 hours	Over 2 hours	Over 2 hours	Between 1-2 hours	None whatsoever	Under 1 hour	Under 1 hour	Under 1 hour	None whatsoever	Under 1 hour	None whatsoever	Sometimes	Never	Sometimes	Never	Generally	Generally	Sometimes	Never	Sometimes	Never	Generally	Generally	Never	Never	Never	Did not influence		Yes	Decreased	None whatsoever	Under 1 hour	Between 1-2 hours	Between 1-2 hours	Between 1-2 hours	None whatsoever	None whatsoever	Under 1 hour
2020-05-07 00:56:27	25-34	M	Mureș	Apartment in peri/suburban area (areas bordering cities) surrounded by forest/trees or shrubs with private/common garden	No			I spend less time outdoors	No		Over 2 hours	Between 1-2 hours	Over 2 hours	Between 1-2 hours	Under 1 hour	None whatsoever	Under 1 hour	None whatsoever	Over 2 hours	None whatsoever	None whatsoever	None whatsoever	Never	Never	Never	Generally	Sometimes	Sometimes	Never	Never	Never	Generally	Sometimes	Sometimes	Never	Never	One time	Don’t know		No
2020-05-07 00:43:38	25-34	M	Mureș	House in a rural area	No			I spend less time outdoors	No		None whatsoever	None whatsoever	Under 1 hour	Under 1 hour	Between 1-2 hours	None whatsoever	None whatsoever	None whatsoever	Under 1 hour	Under 1 hour	Between 1-2 hours	None whatsoever	Never	Sometimes	Never	Sometimes	Sometimes	Sometimes	Never	Sometimes	Sometimes	Sometimes	Sometimes	Sometimes	Never	Never	Never	Don’t know		Yes	Remained the same	Under 1 hour	Under 1 hour	Under 1 hour	Between 1-2 hours	Between 1-2 hours	Under 1 hour	Under 1 hour	Under 1 hour
2020-05-07 00:35:56	35-44	F	Bucureşti	House in a rural area	No			I spend less time outdoors	Yes	It decreased	Under 1 hour	Under 1 hour	Between 1-2 hours	Between 1-2 hours	Between 1-2 hours	Under 1 hour	Under 1 hour	None whatsoever	Between 1-2 hours	Between 1-2 hours	Between 1-2 hours	Under 1 hour	Never	Generally	Never	Generally	Generally	Never	Never	Generally	Never	Generally	Generally	Generally	Never	Never	Never	Did not influence	Yes, the risk decreased	No
2020-05-07 00:31:50	25-34	M	Bucureşti	Apartment in an urban area	Yes	Constanţa	Apartment in an urban area	I spend more time outdoors	No		Under 1 hour	Under 1 hour	None whatsoever	None whatsoever	None whatsoever	None whatsoever	None whatsoever	None whatsoever	None whatsoever	None whatsoever	Over 2 hours	None whatsoever	Never	Never	Never	Always	Never	Never	Never	Never	Never	Always	Never	Never	Never	Never	Never	Did not influence		Yes	Remained the same	None whatsoever	None whatsoever	None whatsoever	None whatsoever	Over 2 hours	None whatsoever	None whatsoever	None whatsoever
2020-05-07 00:24:23	25-34	F	Cluj	Apartment in an urban area	No			I spend less time outdoors	Yes	It decreased	Between 1-2 hours	Between 1-2 hours	Under 1 hour	Don’t know/ Don’t want to answer	Between 1-2 hours	None whatsoever	None whatsoever	None whatsoever	None whatsoever	None whatsoever	Between 1-2 hours	None whatsoever	Sometimes	Sometimes	Never	Generally	Sometimes	Sometimes	Sometimes	Sometimes	Never	Always	Always	Sometimes	Never	Never	One time	Yes, the risk decreased	Yes, the risk decreased	No
2020-05-07 00:11:26	25-34	F	Cluj	Apartment in an urban area	No			I spend less time outdoors	No		Between 1-2 hours	None whatsoever	None whatsoever	None whatsoever	None whatsoever	None whatsoever	Between 1-2 hours	None whatsoever	None whatsoever	None whatsoever	None whatsoever	None whatsoever	Never	Never	Never	Never	Never	Never	Never	Never	Never	Never	Never	Never	Never	Never	Never	Did not influence		No
2020-05-06 23:56:21	45-54	F	Cluj	Suburban house with private/shared garden	No			I spend less time outdoors	No		Under 1 hour	None whatsoever	None whatsoever	Over 2 hours	Under 1 hour	None whatsoever	None whatsoever	None whatsoever	Under 1 hour	Over 2 hours	Between 1-2 hours	None whatsoever	Generally	Never	Never	Never	Always	Always	Never	Never	Never	Never	Sometimes	Always	More than two times	Never	Never	Did not influence		Yes	Remained the same	None whatsoever	None whatsoever	Under 1 hour	Over 2 hours	Over 2 hours	Under 1 hour	Between 1-2 hours	Between 1-2 hours
2020-05-06 23:48:58	18-24	F	Ilfov	Apartment in peri/suburban area (areas bordering cities) surrounded by forest/trees or shrubs with private/common garden	Yes	Dâmboviţa	House in a rural area	I spend more time outdoors	No		Between 1-2 hours	Under 1 hour	Over 2 hours	Under 1 hour	Between 1-2 hours	None whatsoever	Under 1 hour	None whatsoever	Between 1-2 hours	Under 1 hour	Over 2 hours	Over 2 hours	Never	Never	Never	Sometimes	Never	Sometimes	Never	Never	Never	Never	Generally	Sometimes	Never	Never	One time	Did not influence		Yes	Increased	None whatsoever	None whatsoever	Between 1-2 hours	None whatsoever	Over 2 hours	None whatsoever	None whatsoever	Over 2 hours
2020-05-06 23:35:21	18-24	F	Bacău	Apartment in an urban area	No			No change	No		Between 1-2 hours	Under 1 hour	None whatsoever	None whatsoever	None whatsoever	None whatsoever	Between 1-2 hours	Under 1 hour	None whatsoever	None whatsoever	None whatsoever	None whatsoever	Generally	Sometimes	Never	Generally	Sometimes	Sometimes	Generally	Sometimes	Never	Generally	Sometimes	Sometimes	Never	Never	Never	Did not influence		Yes	Remained the same	Over 2 hours	Under 1 hour	Under 1 hour	None whatsoever	None whatsoever	Over 2 hours	Under 1 hour	Under 1 hour
2020-05-06 23:23:31	35-44	M	Cluj	Apartment in peri/suburban area (areas bordering cities) surrounded by a small number of trees and shrubs/no garden	No			I spend less time outdoors	Yes	It decreased	Under 1 hour	Over 2 hours	Under 1 hour	Between 1-2 hours	Between 1-2 hours	None whatsoever	None whatsoever	None whatsoever	Between 1-2 hours	Between 1-2 hours	Under 1 hour	None whatsoever	Never	Sometimes	Sometimes	Generally	Generally	Generally	Sometimes	Generally	Generally	Generally	Generally	Generally	Never	Never	One time	Yes, the risk decreased	Yes, the risk decreased	No
2020-05-06 23:00:06	25-34	F	Cluj	Apartment in an urban area	No			I spend less time outdoors	Yes	It decreased	Under 1 hour	Between 1-2 hours	None whatsoever	Between 1-2 hours	None whatsoever	None whatsoever	Under 1 hour	Between 1-2 hours	None whatsoever	Between 1-2 hours	None whatsoever	None whatsoever	Never	Never	Never	Never	Never	Never	Never	Never	Never	Never	Never	Never	Never	Never	Never	Yes, the risk decreased	Yes, the risk decreased	No
2020-05-06 22:27:06	45-54	F	Constanţa	House in a rural area	No			No change	No		None whatsoever	None whatsoever	Under 1 hour	None whatsoever	Under 1 hour	None whatsoever	None whatsoever	None whatsoever	Under 1 hour	None whatsoever	Under 1 hour	None whatsoever	Never	Never	Sometimes	Sometimes	Sometimes	Sometimes	Never	Never	Sometimes	Sometimes	Sometimes	Sometimes	Never	Never	Never	Did not influence		Yes	Remained the same	None whatsoever	None whatsoever	Under 1 hour	None whatsoever	Under 1 hour	None whatsoever	None whatsoever	Under 1 hour
2020-05-06 22:23:20	25-34	F	Iaşi	Suburban house with private/shared garden	No			I spend more time outdoors	No		None whatsoever	None whatsoever	None whatsoever	None whatsoever	Over 2 hours	None whatsoever	None whatsoever	None whatsoever	None whatsoever	None whatsoever	Over 2 hours	None whatsoever	Sometimes	Never	Sometimes	Generally	Never	Never	Sometimes	Never	Sometimes	Generally	Never	Never	Never	Never	Never	Did not influence		Yes	Remained the same	None whatsoever	None whatsoever	None whatsoever	None whatsoever	Over 2 hours	None whatsoever	None whatsoever	None whatsoever
2020-05-06 22:20:36	65-74	F	Bihor	Apartment in an urban area	No			I spend less time outdoors	No		None whatsoever	Between 1-2 hours	Under 1 hour	Between 1-2 hours	None whatsoever	None whatsoever	Under 1 hour	Under 1 hour	None whatsoever	None whatsoever	None whatsoever	None whatsoever	Sometimes	Generally	Sometimes	Never	Generally	Generally	Never	Never	Never	Never	Never	Never	Two times	Never	Never	Don’t know		No
2020-05-06 22:19:56	25-34	F	Prahova	Apartment in an urban area	No			No change	No		Under 1 hour	Between 1-2 hours	None whatsoever	None whatsoever	None whatsoever	None whatsoever	None whatsoever	Under 1 hour	None whatsoever	None whatsoever	None whatsoever	None whatsoever	Generally	Sometimes	Always	Sometimes	Always	Sometimes	Sometimes	Sometimes	Always	Sometimes	Always	Sometimes	Never	Never	One time	Yes, the risk increased		Yes	Remained the same	Between 1-2 hours	Between 1-2 hours	None whatsoever	None whatsoever	None whatsoever	Between 1-2 hours	Between 1-2 hours	None whatsoever
2020-05-06 22:19:47	25-34	F	Alba	Apartment in an urban area	No			I spend less time outdoors	Yes	It decreased	Over 2 hours	Between 1-2 hours	Over 2 hours	Over 2 hours	None whatsoever	None whatsoever	Under 1 hour	None whatsoever	None whatsoever	None whatsoever	None whatsoever	None whatsoever	Always	Sometimes	Generally	Nu știu/Nu răspund	Generally	Always	Don’t know/ Don’t want to answer	Don’t know/ Don’t want to answer	Don’t know/ Don’t want to answer	Don’t know/ Don’t want to answer	Don’t know/ Don’t want to answer	Don’t know/ Don’t want to answer	One time	Don’t know/ Don’t want to answer	Don’t know/ Don’t want to answer	Yes, the risk decreased	Yes, the risk decreased	No
2020-05-06 22:12:10	18-24	F	Dolj	House in an urban area with a small number of trees/shrub in the area	No			No change	No		Under 1 hour	Between 1-2 hours	None whatsoever	Under 1 hour	Over 2 hours	Between 1-2 hours	None whatsoever	None whatsoever	None whatsoever	None whatsoever	None whatsoever	Over 2 hours	Generally	Generally	Generally	Generally	Generally	Generally	Sometimes	Generally	Generally	Generally	Generally	Generally	Never	Never	Never	Did not influence		Yes	Remained the same	Under 1 hour	Under 1 hour	None whatsoever	Under 1 hour	Over 2 hours	None whatsoever	None whatsoever	None whatsoever
2020-05-06 22:05:32	25-34	F	Timiş	Apartment in an urban area	No			I spend less time outdoors	No		Between 1-2 hours	Under 1 hour	None whatsoever	Under 1 hour	Under 1 hour	None whatsoever	Under 1 hour	Under 1 hour	None whatsoever	None whatsoever	None whatsoever	None whatsoever	Never	Never	Never	Never	Sometimes	Sometimes	Never	Never	Never	Sometimes	Sometimes	Sometimes	Never	Never	Never	Yes, the risk decreased		No
2020-05-06 21:55:01	18-24	F	Cluj	Apartment in an urban area	No			I spend less time outdoors	No		None whatsoever	Under 1 hour	None whatsoever	None whatsoever	Under 1 hour	None whatsoever	None whatsoever	None whatsoever	None whatsoever	None whatsoever	None whatsoever	None whatsoever	Never	Never	Never	Sometimes	Generally	Generally	Generally	Never	Never	Sometimes	Always	Always	Never	Never	Never	Don’t know		No
2020-05-06 21:47:13	18-24	F	Iaşi	Apartment in an urban area	Yes	Galaţi	House in a rural area	I spend more time outdoors	No		Between 1-2 hours	Under 1 hour	None whatsoever	None whatsoever	Between 1-2 hours	None whatsoever	None whatsoever	None whatsoever	None whatsoever	None whatsoever	Between 1-2 hours	None whatsoever	Sometimes	Never	Never	Sometimes	Sometimes	Sometimes	Never	Never	Never	Generally	Generally	Never	Never	Never	Never	Did not influence		Yes	Remained the same	None whatsoever	None whatsoever	None whatsoever	None whatsoever	Between 1-2 hours	None whatsoever	None whatsoever	None whatsoever
2020-05-06 21:32:50	35-44	M	Maramureş	House in an urban area with a small number of trees/shrub in the area	Yes	Maramureş	Suburban house with private/shared garden	I spend less time outdoors	No		None whatsoever	Between 1-2 hours	Over 2 hours	Under 1 hour	None whatsoever	None whatsoever	None whatsoever	None whatsoever	Between 1-2 hours	None whatsoever	None whatsoever	None whatsoever	Never	Never	Never	Never	Sometimes	Never	Never	Never	Never	Never	Sometimes	Never	Never	Never	Never	Did not influence		Yes	Remained the same	None whatsoever	Under 1 hour	Between 1-2 hours	Under 1 hour	None whatsoever	None whatsoever	None whatsoever	Between 1-2 hours
2020-05-06 21:28:02	25-34	F	Cluj	Apartment in an urban area	No			No change	No		Over 2 hours	Between 1-2 hours	Under 1 hour	Over 2 hours	Under 1 hour	None whatsoever	None whatsoever	Between 1-2 hours	Between 1-2 hours	None whatsoever	None whatsoever	None whatsoever	Sometimes	Sometimes	Never	Never	Sometimes	Sometimes	Sometimes	Sometimes	Sometimes	Sometimes	Sometimes	Sometimes	Never	Never	Never	Yes, the risk increased		Yes	Remained the same	Over 2 hours	Between 1-2 hours	Under 1 hour	Under 1 hour	Under 1 hour	Over 2 hours	Over 2 hours	Over 2 hours
2020-05-06 21:20:43	35-44	F	Mehedinţi	Apartment in an urban area	No			I spend less time outdoors	Yes	It decreased	Between 1-2 hours	Over 2 hours	Over 2 hours	Over 2 hours	None whatsoever	Over 2 hours	None whatsoever	Under 1 hour	None whatsoever	Over 2 hours	None whatsoever	None whatsoever	Never	Never	Never	Sometimes	Sometimes	Sometimes	Never	Never	Never	Always	Always	Generally	Never	Never	Never	Did not influence	Did not influence	Yes	Decreased	None whatsoever	Over 2 hours	Over 2 hours	Over 2 hours	None whatsoever	None whatsoever	Under 1 hour	None whatsoever
2020-05-06 21:20:21	25-34	F	Cluj	Suburban house with private/shared garden	No			I spend less time outdoors	No		Over 2 hours	Under 1 hour	None whatsoever	None whatsoever	Over 2 hours	Under 1 hour	Under 1 hour	None whatsoever	None whatsoever	None whatsoever	Over 2 hours	None whatsoever	Never	Never	Never	Sometimes	Sometimes	Generally	Never	Never	Never	Sometimes	Sometimes	Sometimes	Never	Never	Never	Yes, the risk decreased		Yes	Remained the same	None whatsoever	None whatsoever	None whatsoever	None whatsoever	Over 2 hours	None whatsoever	None whatsoever	None whatsoever
2020-05-06 21:20:20	25-34	F	Cluj	Suburban house with private/shared garden	No			I spend less time outdoors	No		Over 2 hours	Under 1 hour	None whatsoever	None whatsoever	Over 2 hours	Under 1 hour	Under 1 hour	None whatsoever	None whatsoever	None whatsoever	Over 2 hours	None whatsoever	Never	Never	Never	Sometimes	Sometimes	Generally	Never	Never	Never	Sometimes	Sometimes	Sometimes	Never	Never	Never	Yes, the risk decreased		Yes	Remained the same	None whatsoever	None whatsoever	None whatsoever	None whatsoever	Over 2 hours	None whatsoever	None whatsoever	None whatsoever
2020-05-06 21:12:00	25-34	F	Timiş	Suburban house with private/shared garden	No			No change	No		Between 1-2 hours	Under 1 hour	Under 1 hour	Between 1-2 hours	Between 1-2 hours	Under 1 hour	None whatsoever	None whatsoever	Between 1-2 hours	None whatsoever	Over 2 hours	Over 2 hours	Never	Sometimes	Sometimes	Sometimes	Generally	Generally	Never	Sometimes	Sometimes	Sometimes	Generally	Generally	Never	Never	Never	Did not influence		Yes	Remained the same	Over 2 hours	Between 1-2 hours	Between 1-2 hours	Over 2 hours	Over 2 hours	None whatsoever	None whatsoever	Between 1-2 hours
2020-05-06 21:11:08	35-44	F	Braşov	Suburban house with private/shared garden	No			I spend more time outdoors	No		Between 1-2 hours	None whatsoever	Over 2 hours	Over 2 hours	Over 2 hours	None whatsoever	None whatsoever	None whatsoever	None whatsoever	None whatsoever	Under 1 hour	None whatsoever	Never	Never	Never	Generally	Generally	Never	Never	Never	Never	Generally	Never	Never	Never	Never	Never	Yes, the risk decreased		Yes	Increased	None whatsoever	None whatsoever	Between 1-2 hours	Between 1-2 hours	Between 1-2 hours	None whatsoever	None whatsoever	Between 1-2 hours
2020-05-06 20:59:34	35-44	F	Ilfov	House in a rural area	No			I spend more time outdoors	No		Under 1 hour	Under 1 hour	Under 1 hour	Under 1 hour	Between 1-2 hours	None whatsoever	None whatsoever	None whatsoever	None whatsoever	None whatsoever	Over 2 hours	Over 2 hours	Sometimes	Always	Always	Sometimes	Always	Always	Sometimes	Always	Always	Sometimes	Always	Always	Never	Never	Never	Yes, the risk increased		Yes	Remained the same	None whatsoever	None whatsoever	None whatsoever	None whatsoever	Over 2 hours	None whatsoever	None whatsoever	None whatsoever
2020-05-06 20:59:21	45-54	M	Sibiu	Apartment in peri/suburban area (areas bordering cities) surrounded by a small number of trees and shrubs/no garden	No			I spend less time outdoors	No		Under 1 hour	Under 1 hour	None whatsoever	None whatsoever	None whatsoever	None whatsoever	None whatsoever	None whatsoever	None whatsoever	None whatsoever	None whatsoever	None whatsoever	Sometimes	Don’t know/ Don’t want to answer	Never	Generally	Sometimes	Generally	Never	Never	Never	Never	Never	Never	Never	Never	Never	Yes, the risk decreased		Yes	Decreased	Under 1 hour	Under 1 hour	None whatsoever	None whatsoever	None whatsoever	Under 1 hour	None whatsoever	None whatsoever
2020-05-06 20:59:03	45-54	M	Timiş	Suburban house with private/shared garden	No			No change	Yes	It increased	Under 1 hour	None whatsoever	None whatsoever	None whatsoever	Over 2 hours	None whatsoever	Under 1 hour	None whatsoever	None whatsoever	None whatsoever	Over 2 hours	None whatsoever	Generally	Never	Never	Never	Generally	Always	Generally	Never	Never	Never	Never	Always	Never	Never	Never	Did not influence	Did not influence	Yes	Remained the same	Under 1 hour	Under 1 hour	Under 1 hour	Under 1 hour	Over 2 hours	Under 1 hour	Under 1 hour	Under 1 hour
2020-05-06 20:49:10	35-44	F	Iaşi	Suburban house with private/shared garden	No			I spend more time outdoors	Yes	It increased	Under 1 hour	None whatsoever	None whatsoever	Under 1 hour	Over 2 hours	None whatsoever	None whatsoever	None whatsoever	None whatsoever	None whatsoever	Over 2 hours	None whatsoever	Always	Always	Generally	Always	Always	Always	Always	Sometimes	Never	Generally	Always	Always	Never	Never	Never	Yes, the risk decreased	Yes, the risk decreased	Yes	Remained the same	None whatsoever	None whatsoever	None whatsoever	None whatsoever	Over 2 hours	None whatsoever	None whatsoever	None whatsoever
2020-05-06 20:40:17	25-34	F	Bucureşti	Apartment in an urban area	No			I spend less time outdoors	No		Under 1 hour	Between 1-2 hours	Under 1 hour	Over 2 hours	Under 1 hour	Under 1 hour	None whatsoever	None whatsoever	None whatsoever	None whatsoever	Between 1-2 hours	None whatsoever	Sometimes	Never	Never	Sometimes	Generally	Never	Never	Never	Never	Never	Never	Never	One time	Never	Never	Yes, the risk decreased		No
2020-05-06 20:31:36	25-34	F	Hunedoara	Apartment in an urban area	No			I spend less time outdoors	No		Between 1-2 hours	Under 1 hour	None whatsoever	Between 1-2 hours	None whatsoever	Under 1 hour	None whatsoever	None whatsoever	None whatsoever	None whatsoever	None whatsoever	Between 1-2 hours	Never	Never	Never	Never	Always	Always	Never	Never	Never	Never	Always	Always	Never	Never	Never	Yes, the risk decreased		No
2020-05-06 20:27:56	25-34	M	Cluj	House in an urban area with a small number of trees/shrub in the area	No			No change	No		Under 1 hour	Under 1 hour	None whatsoever	None whatsoever	Between 1-2 hours	Between 1-2 hours	None whatsoever	None whatsoever	None whatsoever	None whatsoever	Under 1 hour	Between 1-2 hours	Never	Generally	Generally	Generally	Never	Generally	Never	Generally	Generally	Generally	Never	Generally	Never	One time	Never	Yes, the risk decreased		Yes	Remained the same	None whatsoever	Under 1 hour	None whatsoever	None whatsoever	Between 1-2 hours	None whatsoever	None whatsoever	None whatsoever
2020-05-06 20:12:32	55-64	F	Dâmboviţa	House in an urban area with a small number of trees/shrub in the area	No			No change	No		Under 1 hour	Under 1 hour	None whatsoever	Over 2 hours	Over 2 hours	None whatsoever	None whatsoever	None whatsoever	None whatsoever	None whatsoever	Over 2 hours	None whatsoever	Never	Sometimes	Generally	Generally	Sometimes	Generally	Never	Sometimes	Generally	Generally	Sometimes	Generally	Never	Never	Never	Did not influence		No
2020-05-06 20:10:56	35-44	M	Tulcea	Suburban house with private/shared garden	No			I spend less time outdoors	Yes	It decreased	Between 1-2 hours	Under 1 hour	Under 1 hour	Under 1 hour	Over 2 hours	None whatsoever	Under 1 hour	None whatsoever	Under 1 hour	None whatsoever	Over 2 hours	None whatsoever	Generally	Generally	Generally	Sometimes	Always	Sometimes	Generally	Generally	Generally	Sometimes	Always	Sometimes	Never	Never	Never	Yes, the risk decreased	Yes, the risk decreased	Yes	Remained the same	None whatsoever	None whatsoever	None whatsoever	None whatsoever	Over 2 hours	None whatsoever	None whatsoever	None whatsoever
2020-05-06 20:10:30	45-54	F	Bihor	Apartment in an urban area	No			I spend less time outdoors	Yes	It decreased	Under 1 hour	Over 2 hours	None whatsoever	Over 2 hours	None whatsoever	None whatsoever	None whatsoever	None whatsoever	None whatsoever	Over 2 hours	None whatsoever	None whatsoever	Sometimes	Always	Never	Never	Never	Always	Never	Always	Never	Never	Always	Always	One time	Never	Never	Yes, the risk decreased	Yes, the risk decreased	No
2020-05-06 20:05:03	25-34	M	Braşov	Suburban house with private/shared garden	No			I spend less time outdoors	No		Between 1-2 hours	Under 1 hour	Between 1-2 hours	Between 1-2 hours	Between 1-2 hours	Under 1 hour	None whatsoever	None whatsoever	None whatsoever	None whatsoever	Between 1-2 hours	None whatsoever	Sometimes	Sometimes	Sometimes	Never	Sometimes	Generally	Never	Never	Never	Never	Never	Never	Never	Never	Never	Yes, the risk decreased		No
2020-05-06 19:56:43	25-34	M	Bistriţa-Năsăud	Apartment in an urban area	No			I spend less time outdoors	Yes	It decreased	Between 1-2 hours	Under 1 hour	None whatsoever	None whatsoever	Under 1 hour	None whatsoever	Under 1 hour	None whatsoever	None whatsoever	None whatsoever	None whatsoever	None whatsoever	Never	Never	Never	Never	Never	Never	Never	Never	Never	Never	Never	Never	Never	Never	Never	Yes, the risk decreased	Yes, the risk decreased	Yes	Decreased	Over 2 hours	Under 1 hour	None whatsoever	None whatsoever	None whatsoever	Under 1 hour	None whatsoever	None whatsoever
2020-05-06 19:50:11	25-34	F	Cluj	House in a rural area	No			I spend more time outdoors	Yes	It increased	None whatsoever	None whatsoever	None whatsoever	None whatsoever	Between 1-2 hours	Under 1 hour	None whatsoever	None whatsoever	None whatsoever	None whatsoever	Between 1-2 hours	Under 1 hour	Never	Never	Never	Never	Never	Never	Never	Never	Never	Never	Never	Never	Never	Never	Never	Yes, the risk increased	Yes, the risk increased	Yes	Remained the same	None whatsoever	None whatsoever	None whatsoever	None whatsoever	Between 1-2 hours	None whatsoever	None whatsoever	None whatsoever
2020-05-06 19:47:02	35-44	F	Cluj	House in a rural area	No			No change	Yes	No change	Between 1-2 hours	Between 1-2 hours	Over 2 hours	Over 2 hours	Over 2 hours	None whatsoever	None whatsoever	None whatsoever	Between 1-2 hours	None whatsoever	Over 2 hours	None whatsoever	Never	Never	Generally	Never	Generally	Generally	Never	Never	Generally	Never	Generally	Generally	Never	Never	Never	Did not influence	Did not influence	Yes	Remained the same	None whatsoever	None whatsoever	Between 1-2 hours	Between 1-2 hours	Over 2 hours	None whatsoever	None whatsoever	Over 2 hours
2020-05-06 19:47:02	35-44	F	Arad	House in a rural area	No			No change	Yes	It increased	None whatsoever	None whatsoever	Under 1 hour	Between 1-2 hours	Over 2 hours	None whatsoever	None whatsoever	None whatsoever	Under 1 hour	Under 1 hour	Over 2 hours	None whatsoever	Always	Sometimes	Generally	Sometimes	Always	Always	Always	Sometimes	Generally	Sometimes	Always	Always	One time	Never	Never	Did not influence	Did not influence	Yes	Increased	None whatsoever	None whatsoever	Between 1-2 hours	Between 1-2 hours	Over 2 hours	None whatsoever	None whatsoever	Between 1-2 hours
2020-05-06 19:32:57	35-44	F	Bucureşti	Apartment in an urban area	No			I spend less time outdoors	Yes	It decreased	Between 1-2 hours	Between 1-2 hours	Under 1 hour	Under 1 hour	None whatsoever	None whatsoever	None whatsoever	None whatsoever	None whatsoever	None whatsoever	None whatsoever	None whatsoever	Never	Never	Never	Never	Never	Never	Never	Never	Never	Never	Never	Never	Never	Never	Never	Yes, the risk decreased	Yes, the risk decreased	No
2020-05-06 19:09:27	25-34	F	Cluj	Suburban house with private/shared garden	No			No change	Yes	No change	Over 2 hours	Over 2 hours	Between 1-2 hours	None whatsoever	Between 1-2 hours	None whatsoever	None whatsoever	Over 2 hours	None whatsoever	None whatsoever	Over 2 hours	None whatsoever	Never	Sometimes	Always	Never	Sometimes	Sometimes	Never	Sometimes	Always	Never	Sometimes	Sometimes	Never	Never	Never	Did not influence	Did not influence	Yes	Remained the same	None whatsoever	None whatsoever	Between 1-2 hours	None whatsoever	Over 2 hours	None whatsoever	None whatsoever	Between 1-2 hours
2020-05-06 19:04:14	25-34	F	Iaşi	Suburban house with private/shared garden	No			No change	No		None whatsoever	None whatsoever	Under 1 hour	None whatsoever	Between 1-2 hours	None whatsoever	None whatsoever	None whatsoever	Under 1 hour	None whatsoever	Between 1-2 hours	None whatsoever	Generally	Generally	Generally	Generally	Sometimes	Sometimes	Sometimes	Sometimes	Sometimes	Never	Never	Never	Never	Never	Never	Yes, the risk decreased		Yes	Remained the same	None whatsoever	None whatsoever	Under 1 hour	None whatsoever	Between 1-2 hours	None whatsoever	None whatsoever	Under 1 hour
2020-05-06 19:02:03	25-34	F	Cluj	Apartment in peri/suburban area (areas bordering cities) surrounded by a small number of trees and shrubs/no garden	Yes	Cluj	Apartment in peri/suburban area (areas bordering cities) surrounded by a small number of trees and shrubs/no garden	I spend less time outdoors	No		None whatsoever	Between 1-2 hours	Between 1-2 hours	None whatsoever	None whatsoever	None whatsoever	Under 1 hour	None whatsoever	None whatsoever	None whatsoever	None whatsoever	None whatsoever	Never	Never	Never	Generally	Never	Generally	Never	Never	Never	Never	Generally	Generally	Never	Never	Never	Don’t know		No
2020-05-06 19:00:09	18-24	F	Sibiu	Apartment in an urban area	Yes	Sibiu	Apartment in an urban area	I spend less time outdoors	No		Over 2 hours	Under 1 hour	None whatsoever	Between 1-2 hours	None whatsoever	None whatsoever	None whatsoever	None whatsoever	None whatsoever	None whatsoever	None whatsoever	None whatsoever	Sometimes	Sometimes	Sometimes	Generally	Generally	Generally	Sometimes	Sometimes	Never	Generally	Generally	Generally	Never	Never	Never	Did not influence		No
2020-05-06 18:57:18	18-24	M	Bihor	House in an urban area with a small number of trees/shrub in the area	No			No change	Yes	No change	Between 1-2 hours	Between 1-2 hours	Over 2 hours	Over 2 hours	Over 2 hours	Under 1 hour	Between 1-2 hours	Between 1-2 hours	Over 2 hours	Over 2 hours	Over 2 hours	Under 1 hour	Sometimes	Never	Never	Never	Always	Always	Sometimes	Never	Never	Never	Always	Always	Never	Never	One time	Yes, the risk increased	Yes, the risk increased	Yes	Remained the same	None whatsoever	Between 1-2 hours	None whatsoever	Between 1-2 hours	Over 2 hours	None whatsoever	Between 1-2 hours	None whatsoever
2020-05-06 18:52:50	35-44	F	Bucureşti	Apartment in an urban area	No			I spend less time outdoors	Yes	It decreased	Under 1 hour	Under 1 hour	None whatsoever	Under 1 hour	Under 1 hour	None whatsoever	None whatsoever	None whatsoever	None whatsoever	None whatsoever	Under 1 hour	None whatsoever	Sometimes	Never	Never	Sometimes	Never	Never	Sometimes	Never	Never	Sometimes	Never	Never	Never	Never	Never	Don’t know	Don’t know	No
2020-05-06 18:49:32	25-34	M	Cluj	Apartment in peri/suburban area (areas bordering cities) surrounded by a small number of trees and shrubs/no garden	Yes	Bihor	House in a rural area	I spend more time outdoors	Yes	It increased	Between 1-2 hours	Between 1-2 hours	Under 1 hour	Between 1-2 hours	None whatsoever	None whatsoever	None whatsoever	Under 1 hour	Over 2 hours	None whatsoever	Under 1 hour	Between 1-2 hours	Never	Never	Never	Generally	Never	Never	Never	Never	Never	Generally	Never	Never	Never	Never	Never	Did not influence	Did not influence	No
2020-05-06 18:47:21	25-34	F	Cluj	House in an urban area with a small number of trees/shrub in the area	No			I spend less time outdoors	No		Under 1 hour	Under 1 hour	Between 1-2 hours	Over 2 hours	Between 1-2 hours	None whatsoever	None whatsoever	None whatsoever	None whatsoever	None whatsoever	Over 2 hours	None whatsoever	Sometimes	Generally	Sometimes	Never	Always	Always	Never	Never	Never	Never	Always	Always	Never	Never	Never	Yes, the risk increased		Yes	Remained the same	Between 1-2 hours	Between 1-2 hours	Between 1-2 hours	Over 2 hours	Under 1 hour	None whatsoever	Over 2 hours	None whatsoever
2020-05-06 18:38:17	25-34	F	Cluj	Apartment in an urban area	No			I spend less time outdoors	No		Under 1 hour	Under 1 hour	None whatsoever	None whatsoever	None whatsoever	None whatsoever	None whatsoever	None whatsoever	Under 1 hour	None whatsoever	None whatsoever	None whatsoever	Sometimes	Never	Never	Generally	Generally	Sometimes	Never	Never	Never	Generally	Sometimes	Sometimes	Never	Never	Never	Yes, the risk decreased		No
2020-05-06 18:36:38	18-24	M	Satu Mare	Apartment in an urban area	No			I spend less time outdoors	No		Under 1 hour	Under 1 hour	Under 1 hour	Over 2 hours	Under 1 hour	Under 1 hour	Under 1 hour	None whatsoever	None whatsoever	None whatsoever	None whatsoever	None whatsoever	Never	Never	Never	Generally	Sometimes	Sometimes	Never	Never	Never	Generally	Sometimes	Sometimes	Never	Never	Never	Yes, the risk decreased		Yes	Decreased	Under 1 hour	Between 1-2 hours	Under 1 hour	Under 1 hour	Between 1-2 hours	Under 1 hour	None whatsoever	None whatsoever
2020-05-06 18:30:51	18-24	F	Cluj	House in a rural area	No			I spend less time outdoors	Yes	It increased	Under 1 hour	Under 1 hour	Between 1-2 hours	Under 1 hour	Between 1-2 hours	None whatsoever	None whatsoever	Between 1-2 hours	Over 2 hours	None whatsoever	Over 2 hours	Between 1-2 hours	Generally	Sometimes	Generally	Always	Generally	Sometimes	Generally	Generally	Always	Always	Always	Generally	Never	Never	Never	Don’t know	Don’t know	Yes	Decreased	None whatsoever	Over 2 hours	Between 1-2 hours	Over 2 hours	Over 2 hours	None whatsoever	None whatsoever	Under 1 hour
2020-05-06 18:26:12	25-34	M	Cluj	House in an urban area with a small number of trees/shrub in the area	No			I spend less time outdoors	No		Under 1 hour	None whatsoever	Under 1 hour	Between 1-2 hours	None whatsoever	None whatsoever	Under 1 hour	None whatsoever	None whatsoever	None whatsoever	None whatsoever	None whatsoever	Sometimes	Generally	Never	Sometimes	Generally	Always	Never	Never	Never	Never	Never	Never	Two times	Never	Never	Did not influence		No
2020-05-06 18:21:57	25-34	F	Ilfov	Apartment in peri/suburban area (areas bordering cities) surrounded by a small number of trees and shrubs/no garden	No			I spend less time outdoors	No		Between 1-2 hours	Between 1-2 hours	None whatsoever	Over 2 hours	None whatsoever	None whatsoever	Under 1 hour	None whatsoever	None whatsoever	None whatsoever	None whatsoever	None whatsoever	Sometimes	Never	Sometimes	Generally	Never	Never	Never	Never	Never	Always	Never	Never	Never	Never	Never	Yes, the risk decreased		Yes	Decreased	Between 1-2 hours	Between 1-2 hours	Between 1-2 hours	Over 2 hours	None whatsoever	Under 1 hour	None whatsoever	None whatsoever
2020-05-06 18:21:44	25-34	F	Mureș	Apartment in an urban area	No			I spend less time outdoors	No		Between 1-2 hours	Over 2 hours	Between 1-2 hours	Under 1 hour	None whatsoever	None whatsoever	None whatsoever	Under 1 hour	Between 1-2 hours	None whatsoever	None whatsoever	None whatsoever	Never	Generally	Generally	Sometimes	Always	Always	Never	Generally	Generally	Sometimes	Always	Always	Never	Never	Never	Yes, the risk decreased		No
2020-05-06 18:21:30	25-34	F	Cluj	Apartment in an urban area	No			I spend less time outdoors	No		Between 1-2 hours	Under 1 hour	Under 1 hour	Between 1-2 hours	None whatsoever	None whatsoever	None whatsoever	None whatsoever	None whatsoever	None whatsoever	None whatsoever	None whatsoever	Never	Never	Sometimes	Never	Never	Sometimes	Never	Never	Never	Never	Never	Sometimes	Never	Never	Never	Don’t know		No
2020-05-06 18:19:22	25-34	M	Cluj	Apartment in an urban area	No			I spend less time outdoors	No		Between 1-2 hours	None whatsoever	None whatsoever	Under 1 hour	None whatsoever	None whatsoever	None whatsoever	None whatsoever	None whatsoever	None whatsoever	None whatsoever	None whatsoever	Never	Always	Always	Never	Always	Always	Never	Always	Always	Never	Always	Always	Never	Never	Never	Yes, the risk decreased		No
2020-05-06 18:17:46	25-34	F	Cluj	Apartment in peri/suburban area (areas bordering cities) surrounded by a small number of trees and shrubs/no garden	No			I spend less time outdoors	No		Between 1-2 hours	Under 1 hour	Under 1 hour	None whatsoever	Under 1 hour	Under 1 hour	None whatsoever	None whatsoever	None whatsoever	None whatsoever	None whatsoever	Under 1 hour	Generally	Sometimes	Generally	Sometimes	Always	Always	Generally	Sometimes	Generally	Sometimes	Always	Always	Never	Never	Never	Yes, the risk decreased		No
2020-05-06 18:15:04	25-34	F	Hunedoara	Apartment in an urban area	No			I spend less time outdoors	Yes	It decreased	Between 1-2 hours	Under 1 hour	Between 1-2 hours	Under 1 hour	None whatsoever	None whatsoever	None whatsoever	Don’t know/ Don’t want to answer	Don’t know/ Don’t want to answer	Don’t know/ Don’t want to answer	Don’t know/ Don’t want to answer	Don’t know/ Don’t want to answer	Never	Generally	Sometimes	Generally	Always	Always	Never	Generally	Sometimes	Generally	Always	Always	Never	Never	Never	Yes, the risk decreased	Yes, the risk decreased	No
2020-05-06 18:11:38	25-34	F	Cluj	Apartment in an urban area	No			No change	No		Between 1-2 hours	Under 1 hour	Under 1 hour	None whatsoever	None whatsoever	None whatsoever	None whatsoever	Under 1 hour	None whatsoever	None whatsoever	None whatsoever	None whatsoever	Never	Never	Sometimes	Generally	Generally	Never	Never	Never	Sometimes	Generally	Sometimes	Never	Never	Never	Never	Did not influence		Yes	Decreased	Over 2 hours	Between 1-2 hours	None whatsoever	Under 1 hour	None whatsoever	Under 1 hour	None whatsoever	None whatsoever
2020-05-06 18:05:35	25-34	F	Cluj	Suburban house with no garden but access to forest	No			I spend less time outdoors	No		Between 1-2 hours	Between 1-2 hours	Under 1 hour	Between 1-2 hours	Between 1-2 hours	Under 1 hour	Between 1-2 hours	Under 1 hour	Under 1 hour	Between 1-2 hours	Between 1-2 hours	Under 1 hour	Generally	Sometimes	Generally	Never	Sometimes	Sometimes	Sometimes	Sometimes	Sometimes	Sometimes	Never	Sometimes	Never	Never	Never	Yes, the risk decreased		No
2020-05-06 17:43:29	18-24	M	Constanţa	House in an urban area with a small number of trees/shrub in the area	No			I spend less time outdoors	No		Over 2 hours	Between 1-2 hours	None whatsoever	Under 1 hour	None whatsoever	None whatsoever	Under 1 hour	Over 2 hours	Under 1 hour	Under 1 hour	None whatsoever	None whatsoever	Never	Sometimes	Generally	Never	Always	Always	Never	Sometimes	Generally	Never	Always	Always	Never	Never	Never	Don’t know		Yes	Increased	None whatsoever	Between 1-2 hours	None whatsoever	Between 1-2 hours	None whatsoever	None whatsoever	Between 1-2 hours	None whatsoever
2020-05-06 17:36:35	25-34	M	Cluj	Apartment in an urban area	No			I spend less time outdoors	No		Between 1-2 hours	Between 1-2 hours	Under 1 hour	None whatsoever	None whatsoever	None whatsoever	Under 1 hour	None whatsoever	None whatsoever	None whatsoever	None whatsoever	None whatsoever	Sometimes	Sometimes	Never	Generally	Always	Always	Sometimes	Sometimes	Never	Always	Always	Always	Never	Never	Never	Yes, the risk decreased		No
2020-05-06 17:19:16	35-44	M	Galaţi	Apartment in an urban area	No			I spend less time outdoors	Yes	It decreased	Over 2 hours	Over 2 hours	Over 2 hours	Over 2 hours	Over 2 hours	Over 2 hours	None whatsoever	None whatsoever	None whatsoever	None whatsoever	None whatsoever	None whatsoever	Generally	Generally	Generally	Generally	Generally	Generally	Never	Never	Never	Never	Never	Always	Never	Never	Never	Yes, the risk decreased	Yes, the risk decreased	Yes	Increased	Between 1-2 hours	Between 1-2 hours	Between 1-2 hours	Between 1-2 hours	Between 1-2 hours	Over 2 hours	Over 2 hours	Over 2 hours
2020-05-06 17:18:48	25-34	F	Bacău	Suburban house with no garden but access to forest	No			I spend more time outdoors	No		Under 1 hour	None whatsoever	Between 1-2 hours	None whatsoever	Between 1-2 hours	None whatsoever	None whatsoever	None whatsoever	Between 1-2 hours	None whatsoever	Over 2 hours	None whatsoever	Never	Sometimes	Sometimes	Generally	Always	Always	Never	Sometimes	Sometimes	Generally	Always	Always	Never	Never	Never	Don’t know		Yes	Remained the same	None whatsoever	None whatsoever	None whatsoever	None whatsoever	Over 2 hours	None whatsoever	None whatsoever	None whatsoever
2020-05-06 17:17:31	35-44	F	Cluj	Apartment in an urban area	No			I spend less time outdoors	Yes	It decreased	Between 1-2 hours	Between 1-2 hours	Over 2 hours	Over 2 hours	Over 2 hours	None whatsoever	Under 1 hour	None whatsoever	Between 1-2 hours	None whatsoever	None whatsoever	None whatsoever	Generally	Never	Never	Nu știu/Nu răspund	Generally	Generally	Generally	Never	Never	Don’t know/ Don’t want to answer	Generally	Generally	Never	Never	Never	Don’t know	Don’t know	No
2020-05-06 17:17:26	18-24	M	Maramureş	House in a rural area	No			No change	No		Between 1-2 hours	Under 1 hour	Between 1-2 hours	Over 2 hours	Under 1 hour	Over 2 hours	None whatsoever	None whatsoever	Between 1-2 hours	Between 1-2 hours	Under 1 hour	Over 2 hours	Sometimes	Never	Never	Never	Sometimes	Never	Sometimes	Never	Never	Never	Sometimes	Never	More than two times	Never	One time	Did not influence		Yes	Remained the same	None whatsoever	None whatsoever	Under 1 hour	Under 1 hour	Under 1 hour	None whatsoever	None whatsoever	Under 1 hour
2020-05-06 17:10:08	25-34	F	Cluj	Suburban house with private/shared garden	No			No change	No		Over 2 hours	Between 1-2 hours	Under 1 hour	None whatsoever	None whatsoever	None whatsoever	Under 1 hour	Under 1 hour	None whatsoever	None whatsoever	Over 2 hours	Under 1 hour	Sometimes	Never	Never	Generally	Generally	Sometimes	Sometimes	Never	Never	Generally	Sometimes	Sometimes	Never	Never	Never	Did not influence		Yes	Remained the same	None whatsoever	None whatsoever	Over 2 hours	Under 1 hour	Over 2 hours	None whatsoever	None whatsoever	Over 2 hours
2020-05-06 17:03:32	18-24	F	Cluj	Apartment in an urban area	No			I spend less time outdoors	No		Between 1-2 hours	Over 2 hours	None whatsoever	None whatsoever	None whatsoever	None whatsoever	None whatsoever	Under 1 hour	None whatsoever	None whatsoever	None whatsoever	None whatsoever	Never	Never	Never	Never	Never	Never	Never	Never	Never	Never	Never	Never	Never	Never	Never	Yes, the risk decreased		No
2020-05-06 17:03:08	25-34	F	Sălaj	House in a rural area	No			No change	No		None whatsoever	None whatsoever	None whatsoever	None whatsoever	Over 2 hours	Between 1-2 hours	None whatsoever	None whatsoever	Under 1 hour	None whatsoever	Between 1-2 hours	Between 1-2 hours	Never	Never	Never	Never	Never	Never	Never	Never	Never	Never	Never	Never	Never	Never	Never	Did not influence		Yes	Remained the same	None whatsoever	None whatsoever	None whatsoever	None whatsoever	Don’t know/ Don’t want to answer	None whatsoever	None whatsoever	None whatsoever
2020-05-06 17:02:42	25-34	F	Cluj	Apartment in peri/suburban area (areas bordering cities) surrounded by a small number of trees and shrubs/no garden	No			I spend less time outdoors	No		Under 1 hour	Between 1-2 hours	None whatsoever	None whatsoever	None whatsoever	None whatsoever	None whatsoever	None whatsoever	None whatsoever	None whatsoever	None whatsoever	None whatsoever	Sometimes	Never	Never	Sometimes	Sometimes	Sometimes	Never	Never	Never	Never	Never	Never	Never	Never	Never	Yes, the risk decreased		No
2020-05-06 16:51:26	25-34	F	Bucureşti	Apartment in an urban area	No			No change	No		Between 1-2 hours	Between 1-2 hours	Under 1 hour	None whatsoever	None whatsoever	None whatsoever	Under 1 hour	None whatsoever	None whatsoever	None whatsoever	None whatsoever	None whatsoever	Never	Never	Never	Never	Never	Don’t know/ Don’t want to answer	Never	Never	Never	Never	Never	Never	Never	Never	Never	Did not influence		No
2020-05-06 16:50:52	25-34	F	Bucureşti	Apartment in an urban area	No			I spend less time outdoors	Yes	It decreased	Over 2 hours	Under 1 hour	None whatsoever	Under 1 hour	Under 1 hour	None whatsoever	Between 1-2 hours	None whatsoever	None whatsoever	None whatsoever	None whatsoever	None whatsoever	Sometimes	Never	Sometimes	Never	Never	Never	Never	Never	Never	Never	Never	Never	Never	Never	Never	Yes, the risk decreased	Did not influence	No
2020-05-06 16:50:47	18-24	F	Timiş	Apartment in an urban area	No			I spend less time outdoors	No		Between 1-2 hours	Between 1-2 hours	None whatsoever	Between 1-2 hours	None whatsoever	None whatsoever	Under 1 hour	None whatsoever	None whatsoever	None whatsoever	None whatsoever	None whatsoever	Never	Never	Generally	Generally	Generally	Sometimes	Never	Never	Never	Generally	Sometimes	Sometimes	Never	Never	Never	Yes, the risk decreased		Yes	Decreased	Between 1-2 hours	Under 1 hour	None whatsoever	Under 1 hour	None whatsoever	Between 1-2 hours	None whatsoever	None whatsoever
2020-05-06 16:50:29	25-34	F	Cluj	Apartment in an urban area	No			No change	Yes	No change	None whatsoever	Between 1-2 hours	None whatsoever	None whatsoever	Between 1-2 hours	None whatsoever	Between 1-2 hours	Between 1-2 hours	None whatsoever	Over 2 hours	Between 1-2 hours	None whatsoever	Don’t know/ Don’t want to answer	Don’t know/ Don’t want to answer	Don’t know/ Don’t want to answer	Nu știu/Nu răspund	Don’t know/ Don’t want to answer	Don’t know/ Don’t want to answer	Don’t know/ Don’t want to answer	Don’t know/ Don’t want to answer	Don’t know/ Don’t want to answer	Don’t know/ Don’t want to answer	Don’t know/ Don’t want to answer	Don’t know/ Don’t want to answer	Never	Never	Never	Don’t know	Don’t know	No
2020-05-06 16:50:21	25-34	F	Cluj	Apartment in an urban area	No			I spend less time outdoors	No		Between 1-2 hours	Between 1-2 hours	Between 1-2 hours	Between 1-2 hours	None whatsoever	Between 1-2 hours	None whatsoever	None whatsoever	None whatsoever	Under 1 hour	Under 1 hour	Under 1 hour	Never	Sometimes	Sometimes	Sometimes	Sometimes	Generally	Sometimes	Sometimes	Sometimes	Sometimes	Generally	Generally	Never	Never	Never	Did not influence		No
2020-05-06 16:48:37	25-34	M	Cluj	Apartment in an urban area	Yes	Cluj	Apartment in an urban area	I spend less time outdoors	No		Between 1-2 hours	Under 1 hour	Under 1 hour	Under 1 hour	None whatsoever	None whatsoever	Under 1 hour	None whatsoever	None whatsoever	None whatsoever	None whatsoever	None whatsoever	Sometimes	Never	Never	Never	Never	Never	Never	Never	Never	Never	Never	Never	Never	Never	Never	Yes, the risk decreased		No
2020-05-06 16:36:43	25-34	F	Cluj	Apartment in peri/suburban area (areas bordering cities) surrounded by forest/trees or shrubs with private/common garden	No			I spend less time outdoors	No		Under 1 hour	Under 1 hour	Between 1-2 hours	None whatsoever	None whatsoever	None whatsoever	None whatsoever	Under 1 hour	None whatsoever	None whatsoever	None whatsoever	None whatsoever	Generally	Sometimes	Sometimes	Generally	Always	Always	Generally	Sometimes	Sometimes	Generally	Always	Always	Never	Never	Never	Did not influence		Yes	Decreased	Under 1 hour	Under 1 hour	Between 1-2 hours	None whatsoever	None whatsoever	None whatsoever	Under 1 hour	None whatsoever
2020-05-06 16:27:59	25-34	M	Cluj	Apartment in an urban area	No			I spend less time outdoors	No		Under 1 hour	Under 1 hour	Between 1-2 hours	Over 2 hours	None whatsoever	None whatsoever	None whatsoever	Under 1 hour	Under 1 hour	None whatsoever	None whatsoever	None whatsoever	Never	Sometimes	Sometimes	Sometimes	Always	Always	Never	Never	Never	Never	Always	Always	Never	Never	Never	Don’t know		Yes	Remained the same	Between 1-2 hours	Under 1 hour	Between 1-2 hours	Between 1-2 hours	None whatsoever	Under 1 hour	Under 1 hour	Between 1-2 hours
2020-05-06 16:27:19	25-34	M	Cluj	Apartment in an urban area	No			I spend more time outdoors	No		Under 1 hour	Between 1-2 hours	Over 2 hours	Over 2 hours	None whatsoever	Over 2 hours	None whatsoever	Under 1 hour	Between 1-2 hours	Over 2 hours	None whatsoever	Over 2 hours	Never	Never	Never	Never	Generally	Always	Never	Never	Never	Never	Generally	Generally	Never	Never	Never	Did not influence		Yes	Decreased	Between 1-2 hours	Between 1-2 hours	Over 2 hours	Over 2 hours	None whatsoever	Under 1 hour	Between 1-2 hours	Between 1-2 hours
2020-05-06 16:24:49	25-34	F	Bucureşti	Apartment in an urban area	No			I spend less time outdoors	No		Between 1-2 hours	Between 1-2 hours	Don’t know/ Don’t want to answer	Over 2 hours	Don’t know/ Don’t want to answer	Don’t know/ Don’t want to answer	None whatsoever	None whatsoever	None whatsoever	None whatsoever	Under 1 hour	None whatsoever	Sometimes	Never	Never	Generally	Generally	Sometimes	Never	Never	Never	Never	Generally	Never	Never	Never	Never	Yes, the risk decreased		Yes	Remained the same	Under 1 hour	None whatsoever	None whatsoever	None whatsoever	Under 1 hour	Under 1 hour	None whatsoever	None whatsoever
2020-05-06 16:18:32	18-24	F	Neamţ	House in an urban area with a small number of trees/shrub in the area	Yes	Neamţ	House in a rural area	I spend more time outdoors	Yes	It decreased	Over 2 hours	Over 2 hours	Over 2 hours	Over 2 hours	Under 1 hour	None whatsoever	None whatsoever	None whatsoever	None whatsoever	None whatsoever	Over 2 hours	None whatsoever	Never	Never	Generally	Never	Generally	Generally	Never	Generally	Always	Sometimes	Always	Generally	Never	Never	Never	Did not influence	Yes, the risk decreased	Yes	Remained the same	None whatsoever	None whatsoever	None whatsoever	None whatsoever	Over 2 hours	None whatsoever	None whatsoever	None whatsoever
2020-05-06 16:17:49	25-34	F	Iaşi	Farm	No			No change	No		Under 1 hour	Under 1 hour	None whatsoever	Over 2 hours	Over 2 hours	Over 2 hours	None whatsoever	None whatsoever	None whatsoever	None whatsoever	Over 2 hours	Over 2 hours	Sometimes	Never	Never	Never	Generally	Generally	Never	Never	Never	Never	Generally	Generally	Never	Never	Never	Yes, the risk decreased		Yes	Remained the same	None whatsoever	None whatsoever	None whatsoever	None whatsoever	Over 2 hours	None whatsoever	None whatsoever	None whatsoever
2020-05-06 16:15:57	25-34	F	Mureș	Apartment in an urban area	No			I spend less time outdoors	No		Under 1 hour	Under 1 hour	None whatsoever	None whatsoever	None whatsoever	None whatsoever	None whatsoever	None whatsoever	None whatsoever	None whatsoever	None whatsoever	None whatsoever	Never	Never	Never	Always	Always	Always	Never	Never	Never	Never	Never	Never	Never	Never	Never	Yes, the risk decreased		No
2020-05-06 16:11:17	35-44	F	Cluj	House in a rural area	No			No change	No		Between 1-2 hours	Between 1-2 hours	Between 1-2 hours	Over 2 hours	Over 2 hours	None whatsoever	Under 1 hour	None whatsoever	Between 1-2 hours	None whatsoever	Over 2 hours	None whatsoever	Sometimes	Sometimes	Sometimes	Never	Generally	Generally	Never	Never	Never	Never	Always	Generally	More than two times	Never	More than two times	Did not influence		Yes	Increased	None whatsoever	None whatsoever	Between 1-2 hours	Under 1 hour	Over 2 hours	None whatsoever	None whatsoever	Between 1-2 hours
2020-05-06 16:10:02	45-54	M	Cluj	House in an urban area with a small number of trees/shrub in the area	No			I spend less time outdoors	Yes	It decreased	Between 1-2 hours	Between 1-2 hours	None whatsoever	Under 1 hour	Over 2 hours	None whatsoever	Under 1 hour	None whatsoever	None whatsoever	None whatsoever	Under 1 hour	None whatsoever	Sometimes	Generally	Sometimes	Sometimes	Sometimes	Generally	Never	Sometimes	Sometimes	Sometimes	Sometimes	Sometimes	Never	Never	Never	Yes, the risk decreased	Yes, the risk decreased	No
2020-05-06 16:07:39	18-24	F	Cluj	Apartment in an urban area	Yes	Maramureş	House in a rural area	I spend more time outdoors	No		Between 1-2 hours	Under 1 hour	None whatsoever	Under 1 hour	None whatsoever	None whatsoever	None whatsoever	None whatsoever	Between 1-2 hours	None whatsoever	Over 2 hours	None whatsoever	Never	Generally	Never	Always	Generally	Generally	Never	Generally	Generally	Always	Always	Always	Never	Never	One time	Yes, the risk increased		Yes	Increased	Under 1 hour	Under 1 hour	None whatsoever	None whatsoever	None whatsoever	None whatsoever	None whatsoever	Between 1-2 hours
2020-05-06 16:05:14	25-34	F	Cluj	Apartment in an urban area	No			I spend less time outdoors	No		Over 2 hours	Between 1-2 hours	Between 1-2 hours	Under 1 hour	None whatsoever	None whatsoever	Under 1 hour	Between 1-2 hours	Between 1-2 hours	None whatsoever	None whatsoever	None whatsoever	Sometimes	Generally	Always	Sometimes	Always	Generally	Never	Generally	Always	Sometimes	Always	Generally	One time	Never	Never	Did not influence		No
2020-05-06 16:04:29	25-34	M	Cluj	Apartment in peri/suburban area (areas bordering cities) surrounded by forest/trees or shrubs with private/common garden	No			I spend less time outdoors	No		Over 2 hours	Don’t know/ Don’t want to answer	Over 2 hours	None whatsoever	Under 1 hour	None whatsoever	None whatsoever	None whatsoever	Over 2 hours	None whatsoever	Under 1 hour	None whatsoever	Never	Never	Never	Never	Generally	Never	Never	Never	Never	Never	Generally	Never	One time	One time	Never	Did not influence		No
2020-05-06 15:59:16	25-34	F	Cluj	Suburban house with private/shared garden	No			I spend more time outdoors	No		Under 1 hour	Under 1 hour	Under 1 hour	Under 1 hour	Under 1 hour	Under 1 hour	None whatsoever	None whatsoever	Under 1 hour	None whatsoever	Between 1-2 hours	Between 1-2 hours	Sometimes	Never	Never	Generally	Sometimes	Generally	Sometimes	Never	Never	Generally	Generally	Generally	Never	Never	Never	Yes, the risk decreased		Yes	Remained the same	None whatsoever	Under 1 hour	Under 1 hour	Under 1 hour	Over 2 hours	None whatsoever	Under 1 hour	Under 1 hour
2020-05-06 15:58:16	25-34	F	Cluj	Apartment in an urban area	No			I spend less time outdoors	No		Between 1-2 hours	Under 1 hour	None whatsoever	Don’t know/ Don’t want to answer	None whatsoever	None whatsoever	Under 1 hour	None whatsoever	Under 1 hour	None whatsoever	None whatsoever	None whatsoever	Never	Never	Never	Never	Generally	Never	Never	Never	Never	Never	Generally	Never	Never	Never	Never	Don’t know		No
2020-05-06 15:54:27	25-34	M	Cluj	House in an urban area with a small number of trees/shrub in the area	No			I spend less time outdoors	Yes	It decreased	Under 1 hour	Between 1-2 hours	Over 2 hours	Over 2 hours	Between 1-2 hours	None whatsoever	None whatsoever	None whatsoever	Between 1-2 hours	None whatsoever	Over 2 hours	None whatsoever	Always	Sometimes	Sometimes	Sometimes	Always	Always	Never	Sometimes	Sometimes	Always	Always	Always	More than two times	Never	Never	Don’t know	Don’t know	No
2020-05-06 15:54:25	25-34	M	Cluj	Suburban house with no garden but access to forest	No			I spend less time outdoors	No		Between 1-2 hours	Between 1-2 hours	Over 2 hours	Over 2 hours	Under 1 hour	Over 2 hours	None whatsoever	None whatsoever	Between 1-2 hours	None whatsoever	Under 1 hour	None whatsoever	Always	Sometimes	Generally	Sometimes	Always	Always	Always	Generally	Generally	Sometimes	Generally	Always	One time	Never	Never	Did not influence		Yes	Remained the same	None whatsoever	None whatsoever	Over 2 hours	Between 1-2 hours	Over 2 hours	None whatsoever	None whatsoever	Over 2 hours
2020-05-06 15:54:07	25-34	F	Bucureşti	Apartment in an urban area	No			I spend less time outdoors	Yes	It decreased	Between 1-2 hours	Over 2 hours	Over 2 hours	Over 2 hours	None whatsoever	Under 1 hour	Between 1-2 hours	Under 1 hour	None whatsoever	None whatsoever	None whatsoever	None whatsoever	Sometimes	Never	Sometimes	Sometimes	Generally	Generally	Never	Never	Never	Never	Sometimes	Sometimes	Never	Never	Never	Yes, the risk decreased	Yes, the risk decreased	No
2020-05-06 15:52:52	35-44	F	Cluj	House in an urban area with a small number of trees/shrub in the area	No			I spend more time outdoors	Yes	No change	None whatsoever	None whatsoever	None whatsoever	None whatsoever	Between 1-2 hours	None whatsoever	None whatsoever	None whatsoever	None whatsoever	None whatsoever	Between 1-2 hours	None whatsoever	Never	Sometimes	Never	Never	Generally	Generally	Never	Sometimes	Never	Generally	Generally	Generally	Never	Never	Never	Did not influence	Did not influence	No
2020-05-06 15:50:50	25-34	F	Cluj	Apartment in peri/suburban area (areas bordering cities) surrounded by forest/trees or shrubs with private/common garden	No			I spend less time outdoors	No		Between 1-2 hours	Between 1-2 hours	Between 1-2 hours	Over 2 hours	Between 1-2 hours	Over 2 hours	None whatsoever	None whatsoever	None whatsoever	None whatsoever	Between 1-2 hours	Over 2 hours	Never	Sometimes	Generally	Always	Never	Never	Never	Sometimes	Generally	Always	Never	Never	Never	Never	Never	Yes, the risk decreased		No
2020-05-06 15:47:13	45-54	M	Galaţi	Apartment in an urban area	No			I spend more time outdoors	No		Between 1-2 hours	Under 1 hour	Between 1-2 hours	None whatsoever	Over 2 hours	None whatsoever	Between 1-2 hours	Between 1-2 hours	None whatsoever	None whatsoever	Between 1-2 hours	None whatsoever	Sometimes	Never	Never	Never	Never	Never	Never	Never	Never	Never	Never	Never	Never	Never	Never	Did not influence		No
2020-05-06 15:45:58	25-34	F	Iaşi	House in a rural area	No			I spend more time outdoors	No		Between 1-2 hours	Between 1-2 hours	Between 1-2 hours	Between 1-2 hours	Between 1-2 hours	Between 1-2 hours	Over 2 hours	Over 2 hours	Over 2 hours	Over 2 hours	Over 2 hours	Over 2 hours	Generally	Generally	Generally	Generally	Generally	Generally	Generally	Generally	Generally	Generally	Generally	Generally	One time	One time	One time	Yes, the risk increased		Yes	Remained the same	Between 1-2 hours	Between 1-2 hours	Between 1-2 hours	Between 1-2 hours	Between 1-2 hours	Over 2 hours	Over 2 hours	Over 2 hours
2020-05-06 15:42:19	18-24	M	Cluj	Apartment in peri/suburban area (areas bordering cities) surrounded by a small number of trees and shrubs/no garden	No			I spend less time outdoors	No		Between 1-2 hours	Between 1-2 hours	Between 1-2 hours	Between 1-2 hours	None whatsoever	None whatsoever	None whatsoever	None whatsoever	None whatsoever	None whatsoever	None whatsoever	None whatsoever	Never	Never	Never	Generally	Always	Generally	Never	Never	Never	Never	Never	Never	Never	Never	Never	Yes, the risk decreased		No
2020-05-06 15:41:52	35-44	F	Cluj	Apartment in an urban area	No			I spend less time outdoors	Yes	It decreased	Under 1 hour	Under 1 hour	None whatsoever	Under 1 hour	Between 1-2 hours	None whatsoever	None whatsoever	None whatsoever	None whatsoever	None whatsoever	Under 1 hour	None whatsoever	Always	Never	Sometimes	Never	Always	Always	Never	Never	Never	Never	Never	Never	Two times	Never	Never	Yes, the risk decreased	Yes, the risk decreased	No
2020-05-06 15:38:21	25-34	F	Cluj	Apartment in peri/suburban area (areas bordering cities) surrounded by forest/trees or shrubs with private/common garden	No			I spend less time outdoors	No		Over 2 hours	Between 1-2 hours	Under 1 hour	Over 2 hours	None whatsoever	Under 1 hour	Between 1-2 hours	Under 1 hour	Between 1-2 hours	None whatsoever	None whatsoever	None whatsoever	Never	Never	Sometimes	Never	Sometimes	Generally	Never	Never	Sometimes	Never	Sometimes	Generally	Never	Never	Never	Did not influence		No
2020-05-06 15:38:03	25-34	F	Cluj	Apartment in peri/suburban area (areas bordering cities) surrounded by forest/trees or shrubs with private/common garden	No			I spend less time outdoors	No		Under 1 hour	Under 1 hour	Under 1 hour	Under 1 hour	Under 1 hour	None whatsoever	None whatsoever	None whatsoever	None whatsoever	None whatsoever	None whatsoever	None whatsoever	Never	Never	Generally	Generally	Never	Never	Never	Never	Never	Never	Never	Never	One time	Never	Never	Yes, the risk decreased		Yes	Decreased	Under 1 hour	Under 1 hour	Under 1 hour	None whatsoever	None whatsoever	Under 1 hour	None whatsoever	None whatsoever
2020-05-06 15:32:58	18-24	F	Maramureş	Suburban house with private/shared garden	No			I spend more time outdoors	Yes	It decreased	Under 1 hour	Under 1 hour	Under 1 hour	Under 1 hour	Over 2 hours	None whatsoever	None whatsoever	None whatsoever	Under 1 hour	None whatsoever	Under 1 hour	None whatsoever	Sometimes	Never	Never	Generally	Sometimes	Generally	Never	Never	Never	Never	Never	Never	Never	Never	Never	Don’t know	Don’t know	No
2020-05-06 15:32:44	18-24	F	Cluj	Apartment in an urban area	No			I spend less time outdoors	No		Over 2 hours	Under 1 hour	None whatsoever	None whatsoever	None whatsoever	None whatsoever	None whatsoever	None whatsoever	None whatsoever	None whatsoever	None whatsoever	None whatsoever	Never	Never	Sometimes	Always	Generally	Generally	Don’t know/ Don’t want to answer	Don’t know/ Don’t want to answer	Don’t know/ Don’t want to answer	Don’t know/ Don’t want to answer	Don’t know/ Don’t want to answer	Don’t know/ Don’t want to answer	Never	Never	Never	Don’t know		No
2020-05-06 15:32:23	25-34	F	Maramureş	Suburban house with private/shared garden	No			I spend less time outdoors	No		Between 1-2 hours	Over 2 hours	Over 2 hours	Over 2 hours	Over 2 hours	Under 1 hour	None whatsoever	None whatsoever	None whatsoever	None whatsoever	Over 2 hours	None whatsoever	Sometimes	Never	Never	Generally	Generally	Never	Never	Never	Never	Never	Never	Never	Never	Never	Never	Did not influence		No
2020-05-06 15:31:45	18-24	F	Cluj	Apartment in peri/suburban area (areas bordering cities) surrounded by forest/trees or shrubs with private/common garden	No			I spend less time outdoors	No		Between 1-2 hours	Between 1-2 hours	Between 1-2 hours	None whatsoever	None whatsoever	None whatsoever	None whatsoever	None whatsoever	Between 1-2 hours	None whatsoever	None whatsoever	None whatsoever	Never	Sometimes	Never	Never	Generally	Sometimes	Never	Sometimes	Never	Never	Generally	Sometimes	Never	Never	Never	Did not influence		Yes	Remained the same	None whatsoever	None whatsoever	Over 2 hours	None whatsoever	None whatsoever	None whatsoever	None whatsoever	Over 2 hours
2020-05-06 15:30:54	18-24	F	Cluj	Apartment in an urban area	No			I spend less time outdoors	No		Between 1-2 hours	Between 1-2 hours	Under 1 hour	Under 1 hour	Under 1 hour	None whatsoever	Under 1 hour	None whatsoever	None whatsoever	None whatsoever	None whatsoever	None whatsoever	Sometimes	Never	Generally	Sometimes	Sometimes	Generally	Never	Never	Generally	Never	Never	Generally	Never	Never	Never	Yes, the risk decreased		No
2020-05-06 15:29:45	35-44	F	Cluj	Apartment in an urban area	No			I spend less time outdoors	Yes	It increased	Over 2 hours	Over 2 hours	None whatsoever	Under 1 hour	None whatsoever	None whatsoever	Under 1 hour	None whatsoever	None whatsoever	None whatsoever	None whatsoever	None whatsoever	Always	Always	Always	Generally	Always	Always	Never	Never	Never	Never	Never	Never	Never	Never	Never	Yes, the risk decreased	Yes, the risk decreased	No
2020-05-06 15:28:28	25-34	F	Cluj	House in an urban area with a small number of trees/shrub in the area	No			No change	No		Between 1-2 hours	Under 1 hour	None whatsoever	None whatsoever	Under 1 hour	None whatsoever	None whatsoever	None whatsoever	None whatsoever	None whatsoever	Between 1-2 hours	None whatsoever	Never	Never	Never	Never	Sometimes	Never	Never	Never	Never	Never	Never	Never	Never	Never	Never	Yes, the risk decreased		Yes	Remained the same	Under 1 hour	None whatsoever	None whatsoever	None whatsoever	Over 2 hours	Under 1 hour	None whatsoever	None whatsoever
2020-05-06 15:17:32	45-54	F	Cluj	House in an urban area with a small number of trees/shrub in the area	No			No change	No		Under 1 hour	Under 1 hour	Under 1 hour	Under 1 hour	Between 1-2 hours	Between 1-2 hours	None whatsoever	None whatsoever	None whatsoever	None whatsoever	Between 1-2 hours	Under 1 hour	Sometimes	Never	Sometimes	Sometimes	Always	Always	Sometimes	Sometimes	Sometimes	Generally	Always	Always	Two times	Never	Never	Did not influence		Yes	Remained the same	Under 1 hour	None whatsoever	None whatsoever	None whatsoever	Over 2 hours	None whatsoever	None whatsoever	None whatsoever
2020-05-06 15:13:29	25-34	F	Braşov	Apartment in an urban area	No			I spend less time outdoors	No		Under 1 hour	Under 1 hour	None whatsoever	Over 2 hours	None whatsoever	None whatsoever	Under 1 hour	None whatsoever	None whatsoever	None whatsoever	None whatsoever	None whatsoever	Sometimes	Never	Never	Generally	Sometimes	Generally	Never	Never	Never	Never	Never	Never	Never	Never	Never	Yes, the risk decreased		No
2020-05-06 15:11:37	55-64	F	Cluj	House in an urban area with a small number of trees/shrub in the area	No			I spend more time outdoors	No		None whatsoever	None whatsoever	None whatsoever	None whatsoever	Under 1 hour	None whatsoever	None whatsoever	None whatsoever	None whatsoever	None whatsoever	Between 1-2 hours	None whatsoever	Never	Never	Never	Never	Never	Never	Never	Never	Never	Never	Never	Never	Never	Never	Never	Yes, the risk increased		Yes	Increased	None whatsoever	None whatsoever	None whatsoever	None whatsoever	None whatsoever	None whatsoever	None whatsoever	None whatsoever
2020-05-06 15:07:10	25-34	F	Cluj	Apartment in peri/suburban area (areas bordering cities) surrounded by forest/trees or shrubs with private/common garden	No			I spend more time outdoors	No		Under 1 hour	Under 1 hour	Under 1 hour	Under 1 hour	Under 1 hour	None whatsoever	None whatsoever	Between 1-2 hours	Over 2 hours	Between 1-2 hours	Between 1-2 hours	None whatsoever	Sometimes	Sometimes	Sometimes	Never	Generally	Sometimes	Generally	Generally	Generally	Generally	Generally	Generally	Never	Never	Never	Did not influence		Yes	Remained the same	Under 1 hour	Under 1 hour	Under 1 hour	None whatsoever	Over 2 hours	Under 1 hour	None whatsoever	Under 1 hour
2020-05-06 15:02:53	35-44	M	Cluj	House in an urban area with a small number of trees/shrub in the area	No			No change	Yes	It increased	None whatsoever	None whatsoever	None whatsoever	None whatsoever	Over 2 hours	None whatsoever	None whatsoever	None whatsoever	None whatsoever	None whatsoever	Over 2 hours	None whatsoever	Sometimes	Sometimes	Generally	Sometimes	Always	Always	Sometimes	Sometimes	Generally	Sometimes	Always	Always	Never	Never	One time	Did not influence	Did not influence	Yes	Remained the same	None whatsoever	None whatsoever	Between 1-2 hours	None whatsoever	Between 1-2 hours	None whatsoever	None whatsoever	Between 1-2 hours
2020-05-06 14:56:24	35-44	F	Cluj	Suburban house with private/shared garden	No			I spend more time outdoors	Yes	It increased	Under 1 hour	Under 1 hour	None whatsoever	Under 1 hour	Over 2 hours	None whatsoever	None whatsoever	None whatsoever	None whatsoever	None whatsoever	Over 2 hours	None whatsoever	Never	Never	Always	Generally	Always	Always	Never	Never	Generally	Always	Always	Always	Never	Never	Never	Did not influence	Did not influence	Yes	Remained the same	None whatsoever	None whatsoever	None whatsoever	None whatsoever	Over 2 hours	None whatsoever	None whatsoever	None whatsoever
2020-05-06 14:55:27	35-44	F	Cluj	Apartment in peri/suburban area (areas bordering cities) surrounded by forest/trees or shrubs with private/common garden	No			No change	Yes	It increased	None whatsoever	Over 2 hours	Over 2 hours	Over 2 hours	Don’t know/ Don’t want to answer	Over 2 hours	None whatsoever	None whatsoever	Over 2 hours	None whatsoever	None whatsoever	Over 2 hours	Generally	Generally	Generally	Generally	Always	Always	Generally	Generally	Generally	Always	Always	Always	Never	Never	Never	Did not influence	Did not influence	No
2020-05-06 14:52:14	25-34	F	Cluj	Apartment in peri/suburban area (areas bordering cities) surrounded by a small number of trees and shrubs/no garden	No			I spend less time outdoors	No		Over 2 hours	Over 2 hours	Under 1 hour	Under 1 hour	Under 1 hour	None whatsoever	None whatsoever	None whatsoever	None whatsoever	None whatsoever	None whatsoever	None whatsoever	Sometimes	Sometimes	Never	Generally	Always	Generally	Never	Never	Never	Never	Never	Never	Never	Never	Never	Yes, the risk decreased		No
2020-05-06 14:52:14	35-44	F	Cluj	Apartment in an urban area	No			I spend less time outdoors	Yes	It decreased	Between 1-2 hours	Between 1-2 hours	Between 1-2 hours	Between 1-2 hours	Under 1 hour	Under 1 hour	None whatsoever	Between 1-2 hours	None whatsoever	None whatsoever	None whatsoever	None whatsoever	Generally	Generally	Never	Generally	Always	Always	Generally	Sometimes	Never	Generally	Generally	Generally	One time	Never	Never	Did not influence	Yes, the risk decreased	Yes	Remained the same	Under 1 hour	Between 1-2 hours	Under 1 hour	Under 1 hour	None whatsoever	Between 1-2 hours	None whatsoever	Between 1-2 hours
2020-05-06 14:43:54	55-64	F	Cluj	Apartment in an urban area	No			I spend less time outdoors	No		Between 1-2 hours	Between 1-2 hours	None whatsoever	None whatsoever	None whatsoever	None whatsoever	Between 1-2 hours	Between 1-2 hours	None whatsoever	None whatsoever	None whatsoever	None whatsoever	Never	Never	Never	Never	Generally	Never	Never	Never	Never	Never	Generally	Generally	Never	Never	Never	Did not influence		Yes	Decreased	Between 1-2 hours	Between 1-2 hours	None whatsoever	None whatsoever	None whatsoever	Between 1-2 hours	Between 1-2 hours	None whatsoever
2020-05-06 14:34:29	25-34	F	Cluj	Apartment in peri/suburban area (areas bordering cities) surrounded by forest/trees or shrubs with private/common garden	No			No change	No		Between 1-2 hours	Between 1-2 hours	Under 1 hour	None whatsoever	None whatsoever	None whatsoever	Under 1 hour	Between 1-2 hours	Under 1 hour	None whatsoever	None whatsoever	None whatsoever	Never	Never	Never	Never	Never	Never	Never	Never	Never	Sometimes	Sometimes	Never	Never	Never	One time	Did not influence		Yes	Remained the same	Under 1 hour	Under 1 hour	Between 1-2 hours	None whatsoever	None whatsoever	Under 1 hour	Under 1 hour	Under 1 hour
2020-05-06 14:26:28	18-24	F	Cluj	Apartment in peri/suburban area (areas bordering cities) surrounded by forest/trees or shrubs with private/common garden	No			I spend less time outdoors	No		Over 2 hours	Over 2 hours	None whatsoever	Under 1 hour	None whatsoever	None whatsoever	None whatsoever	None whatsoever	None whatsoever	None whatsoever	None whatsoever	None whatsoever	Sometimes	Sometimes	Generally	Generally	Always	Generally	Always	Always	Always	Always	Always	Always	Never	Never	Never	Yes, the risk decreased		No
2020-05-06 14:25:33	45-54	F	Cluj	Apartment in an urban area	No			I spend less time outdoors	No		Over 2 hours	Over 2 hours	Over 2 hours	Over 2 hours	Under 1 hour	None whatsoever	Under 1 hour	Under 1 hour	None whatsoever	None whatsoever	Under 1 hour	None whatsoever	Generally	Never	Always	Sometimes	Always	Always	Never	Never	Sometimes	Never	Generally	Always	Never	Never	Never	Yes, the risk decreased		No
2020-05-06 14:24:34	55-64	F	Bucureşti	Apartment in an urban area	No			I spend less time outdoors	No		Over 2 hours	Over 2 hours	Don’t know/ Don’t want to answer	None whatsoever	None whatsoever	None whatsoever	Over 2 hours	Over 2 hours	None whatsoever	None whatsoever	None whatsoever	None whatsoever	Always	Generally	Generally	Generally	Generally	Generally	Generally	Generally	Generally	Generally	Generally	Generally	Never	Never	Never	Yes, the risk decreased		No
2020-05-06 14:23:34	25-34	F	Prahova	House in a rural area	Yes	Satu Mare	Apartment in an urban area	I spend less time outdoors	No		Over 2 hours	Under 1 hour	None whatsoever	Between 1-2 hours	None whatsoever	None whatsoever	None whatsoever	Under 1 hour	None whatsoever	None whatsoever	None whatsoever	None whatsoever	Never	Never	Never	Sometimes	Sometimes	Sometimes	Never	Never	Never	Never	Never	Sometimes	Never	Never	Never	Did not influence		Yes	Decreased	Between 1-2 hours	Under 1 hour	None whatsoever	None whatsoever	None whatsoever	Under 1 hour	None whatsoever	None whatsoever
2020-05-06 14:23:11	25-34	M	Bucureşti	Apartment in an urban area	Yes	Bistriţa-Năsăud	Suburban house with private/shared garden	I spend more time outdoors	No		Under 1 hour	Under 1 hour	Under 1 hour	Under 1 hour	Under 1 hour	Under 1 hour	None whatsoever	None whatsoever	Under 1 hour	Between 1-2 hours	Over 2 hours	None whatsoever	Never	Never	Never	Never	Sometimes	Never	Never	Never	Never	Never	Sometimes	Never	Never	Never	Never	Yes, the risk increased		No
2020-05-06 14:20:11	25-34	M	Cluj	Apartment in an urban area	No			I spend less time outdoors	No		Between 1-2 hours	Over 2 hours	None whatsoever	Over 2 hours	None whatsoever	None whatsoever	None whatsoever	None whatsoever	None whatsoever	None whatsoever	None whatsoever	None whatsoever	Never	Generally	Never	Always	Never	Sometimes	Never	Never	Never	Never	Never	Never	Never	Never	Never	Yes, the risk decreased		Yes	Remained the same	Over 2 hours	Over 2 hours	None whatsoever	None whatsoever	Over 2 hours	None whatsoever	None whatsoever	None whatsoever
2020-05-06 14:17:08	25-34	M	Cluj	Apartment in peri/suburban area (areas bordering cities) surrounded by forest/trees or shrubs with private/common garden	No			I spend less time outdoors	No		Under 1 hour	Between 1-2 hours	Under 1 hour	Under 1 hour	None whatsoever	None whatsoever	None whatsoever	Under 1 hour	None whatsoever	None whatsoever	Under 1 hour	None whatsoever	Sometimes	Never	Sometimes	Never	Generally	Generally	Never	Never	Never	Generally	Sometimes	Generally	Never	Never	Never	Yes, the risk decreased		Yes	Decreased	Between 1-2 hours	Between 1-2 hours	Between 1-2 hours	Under 1 hour	None whatsoever	None whatsoever	Under 1 hour	None whatsoever
2020-05-06 14:15:52	18-24	M	Suceava	Suburban house with private/shared garden	Yes	Cluj	Apartment in an urban area	I spend less time outdoors	No		Under 1 hour	Over 2 hours	Over 2 hours	Over 2 hours	Between 1-2 hours	Under 1 hour	Under 1 hour	None whatsoever	None whatsoever	None whatsoever	None whatsoever	None whatsoever	Generally	Generally	Never	Generally	Generally	Generally	Never	Sometimes	Never	Never	Generally	Generally	Never	Never	Never	Yes, the risk decreased		Yes	Decreased	Under 1 hour	Between 1-2 hours	Between 1-2 hours	Under 1 hour	Between 1-2 hours	Under 1 hour	Between 1-2 hours	None whatsoever
2020-05-06 14:13:33	35-44	F	Cluj	Apartment in peri/suburban area (areas bordering cities) surrounded by a small number of trees and shrubs/no garden	No			I spend less time outdoors	Yes	It decreased	Under 1 hour	Over 2 hours	Between 1-2 hours	Between 1-2 hours	Over 2 hours	Under 1 hour	None whatsoever	None whatsoever	Between 1-2 hours	None whatsoever	Between 1-2 hours	None whatsoever	Always	Generally	Sometimes	Generally	Always	Generally	Always	Generally	Sometimes	Generally	Always	Generally	Never	Never	Never	Did not influence	Did not influence	No
2020-05-06 14:02:13	35-44	F	Cluj	Apartment in an urban area	No			I spend less time outdoors	Yes	It decreased	Between 1-2 hours	Between 1-2 hours	Under 1 hour	None whatsoever	None whatsoever	None whatsoever	None whatsoever	Between 1-2 hours	None whatsoever	None whatsoever	None whatsoever	None whatsoever	Sometimes	Sometimes	Generally	Sometimes	Always	Always	Never	Sometimes	Never	Never	Sometimes	Always	One time	Never	Never	Yes, the risk decreased	Yes, the risk decreased	Yes	Decreased	Under 1 hour	Between 1-2 hours	None whatsoever	None whatsoever	None whatsoever	None whatsoever	Between 1-2 hours	None whatsoever
2020-05-06 13:51:58	18-24	F	Bucureşti	Apartment in an urban area	Yes	Galaţi	Apartment in an urban area	I spend less time outdoors	No		Under 1 hour	Between 1-2 hours	Between 1-2 hours	Over 2 hours	Under 1 hour	None whatsoever	None whatsoever	Under 1 hour	Under 1 hour	None whatsoever	Under 1 hour	None whatsoever	Generally	Sometimes	Sometimes	Generally	Generally	Generally	Generally	Sometimes	Sometimes	Generally	Generally	Generally	Never	Never	Never	Yes, the risk decreased		Yes	Decreased	Under 1 hour	Between 1-2 hours	Between 1-2 hours	Over 2 hours	Under 1 hour	Under 1 hour	None whatsoever	None whatsoever
2020-05-06 13:46:36	25-34	F	Cluj	Apartment in peri/suburban area (areas bordering cities) surrounded by a small number of trees and shrubs/no garden	No			I spend less time outdoors	No		Between 1-2 hours	Between 1-2 hours	Under 1 hour	Under 1 hour	Under 1 hour	None whatsoever	None whatsoever	None whatsoever	None whatsoever	None whatsoever	Between 1-2 hours	None whatsoever	Never	Never	Never	Never	Never	Never	Never	Never	Never	Never	Never	Never	Never	Never	Never	Did not influence		Yes	Remained the same	Between 1-2 hours	Between 1-2 hours	Under 1 hour	Under 1 hour	Between 1-2 hours	Between 1-2 hours	Between 1-2 hours	Under 1 hour
2020-05-06 13:42:45	25-34	F	Satu Mare	Apartment in peri/suburban area (areas bordering cities) surrounded by forest/trees or shrubs with private/common garden	No			No change	No		Under 1 hour	Under 1 hour	None whatsoever	None whatsoever	Over 2 hours	Over 2 hours	None whatsoever	None whatsoever	None whatsoever	None whatsoever	Over 2 hours	Over 2 hours	Never	Never	Never	Never	Never	Never	Never	Never	Never	Never	Never	Never	Never	Never	Never	Did not influence		Yes	Remained the same	None whatsoever	None whatsoever	Over 2 hours	None whatsoever	Over 2 hours	None whatsoever	None whatsoever	Over 2 hours
2020-05-06 13:42:16	45-54	F	Cluj	Suburban house with private/shared garden	No			I spend more time outdoors	No		Under 1 hour	Under 1 hour	None whatsoever	Don’t know/ Don’t want to answer	Over 2 hours	Under 1 hour	None whatsoever	None whatsoever	None whatsoever	None whatsoever	Over 2 hours	Under 1 hour	Always	Never	Never	Never	Never	Generally	Never	Never	Never	Never	Never	Never	Two times	Never	Never	Yes, the risk decreased		Yes	Remained the same	None whatsoever	None whatsoever	None whatsoever	None whatsoever	Over 2 hours	None whatsoever	None whatsoever	None whatsoever
2020-05-06 13:34:02	55-64	F	Cluj	Apartment in an urban area	No			I spend less time outdoors	No		Over 2 hours	Between 1-2 hours	Between 1-2 hours	None whatsoever	None whatsoever	None whatsoever	Under 1 hour	None whatsoever	None whatsoever	None whatsoever	None whatsoever	None whatsoever	Never	Never	Generally	Generally	Generally	Generally	Never	Never	Never	Never	Never	Never	Never	Never	Never	Did not influence		No
2020-05-06 13:29:22	35-44	F	Cluj	Suburban house with private/shared garden	No			I spend less time outdoors	No		Between 1-2 hours	Between 1-2 hours	Between 1-2 hours	Between 1-2 hours	Between 1-2 hours	None whatsoever	None whatsoever	None whatsoever	Between 1-2 hours	None whatsoever	Between 1-2 hours	None whatsoever	Generally	Generally	Generally	Generally	Always	Always	Generally	Generally	Generally	Generally	Generally	Always	Never	Never	Never	Did not influence		Yes	Remained the same	None whatsoever	None whatsoever	Under 1 hour	Under 1 hour	Between 1-2 hours	None whatsoever	None whatsoever	Under 1 hour
2020-05-06 13:27:53	55-64	M	Cluj	Apartment in an urban area	No			I spend less time outdoors	No		Over 2 hours	Over 2 hours	Under 1 hour	Under 1 hour	None whatsoever	Under 1 hour	Under 1 hour	None whatsoever	None whatsoever	None whatsoever	None whatsoever	None whatsoever	Never	Never	Never	Never	Never	Never	Never	Never	Never	Never	Never	Never	Never	Never	Never	Yes, the risk decreased		Yes	Decreased	Under 1 hour	Between 1-2 hours	None whatsoever	None whatsoever	None whatsoever	Under 1 hour	Between 1-2 hours	None whatsoever
2020-05-06 13:15:49	35-44	F	Bucureşti	Apartment in an urban area	Yes	Ilfov	House in a rural area	I spend more time outdoors	Yes	It increased	Between 1-2 hours	Between 1-2 hours	None whatsoever	Over 2 hours	Under 1 hour	Under 1 hour	None whatsoever	None whatsoever	None whatsoever	None whatsoever	Between 1-2 hours	Between 1-2 hours	Never	Never	Generally	Sometimes	Always	Sometimes	Never	Never	Generally	Generally	Always	Sometimes	Never	Never	Never	Did not influence	Don’t know	No
2020-05-06 13:15:12	25-34	F	Mureș	House in a rural area	No			I spend more time outdoors	No		Between 1-2 hours	Under 1 hour	Under 1 hour	None whatsoever	None whatsoever	None whatsoever	None whatsoever	None whatsoever	None whatsoever	None whatsoever	Over 2 hours	Over 2 hours	Never	Never	Never	Sometimes	Always	Generally	Never	Never	Never	Never	Sometimes	Never	Never	Never	Never	Don’t know		Yes	Remained the same	None whatsoever	None whatsoever	None whatsoever	None whatsoever	Over 2 hours	None whatsoever	None whatsoever	None whatsoever
2020-05-06 13:14:47	25-34	F	Cluj	Apartment in an urban area	No			I spend less time outdoors	Yes	It decreased	Under 1 hour	Between 1-2 hours	Under 1 hour	Under 1 hour	None whatsoever	None whatsoever	Under 1 hour	Under 1 hour	None whatsoever	None whatsoever	None whatsoever	None whatsoever	Sometimes	Don’t know/ Don’t want to answer	Generally	Sometimes	Always	Always	Sometimes	Don’t know/ Don’t want to answer	Generally	Sometimes	Sometimes	Always	Never	Never	Never	Did not influence	Did not influence	No
2020-05-06 13:10:54	25-34	F	Cluj	Apartment in an urban area	Yes	Cluj	Apartment in peri/suburban area (areas bordering cities) surrounded by a small number of trees and shrubs/no garden	I spend less time outdoors	No		Under 1 hour	Between 1-2 hours	Between 1-2 hours	Over 2 hours	Under 1 hour	Don’t know/ Don’t want to answer	None whatsoever	None whatsoever	Between 1-2 hours	None whatsoever	Under 1 hour	None whatsoever	Sometimes	Generally	Never	Sometimes	Never	Sometimes	Generally	Sometimes	Never	Never	Sometimes	Generally	Never	Never	Never	Did not influence		No
2020-05-06 13:08:08	25-34	F	Cluj	Suburban house with no garden but access to forest	No			I spend less time outdoors	Yes	It decreased	Between 1-2 hours	None whatsoever	None whatsoever	None whatsoever	None whatsoever	Between 1-2 hours	Between 1-2 hours	None whatsoever	None whatsoever	Between 1-2 hours	None whatsoever	None whatsoever	Generally	Sometimes	Never	Never	Generally	Generally	Never	Never	Never	Never	Sometimes	Generally	Never	Never	Never	Did not influence	Did not influence	No
2020-05-06 13:07:25	35-44	M	Bucureşti	Apartment in an urban area	No			I spend less time outdoors	Yes	It decreased	Over 2 hours	Between 1-2 hours	Between 1-2 hours	Over 2 hours	None whatsoever	None whatsoever	Under 1 hour	None whatsoever	Under 1 hour	None whatsoever	None whatsoever	None whatsoever	Never	Never	Never	Never	Always	Always	Never	Never	Never	Never	Always	Always	Never	Never	Never	Did not influence	Did not influence	No
2020-05-06 13:04:33	18-24	M	Cluj	Apartment in an urban area	Yes	Sălaj	Suburban house with private/shared garden	I spend less time outdoors	No		Over 2 hours	Under 1 hour	Under 1 hour	Under 1 hour	Under 1 hour	Under 1 hour	None whatsoever	None whatsoever	None whatsoever	None whatsoever	Between 1-2 hours	None whatsoever	Never	Never	Generally	Sometimes	Sometimes	Never	Never	Never	Never	Never	Never	Never	Never	Never	Never	Yes, the risk decreased		No
2020-05-06 13:04:18	25-34	M	Cluj	Apartment in an urban area	Yes	Cluj	Suburban house with no garden but access to forest	I spend less time outdoors	No		Over 2 hours	Between 1-2 hours	Between 1-2 hours	Between 1-2 hours	None whatsoever	Under 1 hour	Under 1 hour	Under 1 hour	Under 1 hour	Under 1 hour	None whatsoever	Under 1 hour	Sometimes	Sometimes	Sometimes	Sometimes	Always	Generally	Sometimes	Sometimes	Sometimes	Sometimes	Always	Generally	Two times	One time	Never	Did not influence		Yes	Decreased	Under 1 hour	Between 1-2 hours	Between 1-2 hours	Over 2 hours	None whatsoever	Under 1 hour	Under 1 hour	Under 1 hour
2020-05-06 13:01:21	25-34	F	Bacău	Apartment in peri/suburban area (areas bordering cities) surrounded by forest/trees or shrubs with private/common garden	No			I spend less time outdoors	No		Under 1 hour	Over 2 hours	Under 1 hour	None whatsoever	None whatsoever	None whatsoever	None whatsoever	None whatsoever	Under 1 hour	Over 2 hours	None whatsoever	None whatsoever	Never	Sometimes	Never	Always	Generally	Sometimes	Never	Sometimes	Never	Always	Generally	Sometimes	Never	Never	Never	Did not influence		No
2020-05-06 12:59:40	18-24	F	Sibiu	House in a rural area	No			No change	No		Under 1 hour	Under 1 hour	Under 1 hour	Over 2 hours	Over 2 hours	None whatsoever	None whatsoever	None whatsoever	Between 1-2 hours	None whatsoever	Over 2 hours	None whatsoever	Sometimes	Never	Generally	Never	Sometimes	Sometimes	Never	Never	Generally	Never	Never	Never	Never	Never	Never	Did not influence		Yes	Increased	None whatsoever	None whatsoever	Between 1-2 hours	Under 1 hour	Over 2 hours	None whatsoever	None whatsoever	Over 2 hours
2020-05-06 12:59:09	25-34	M	Cluj	Apartment in an urban area	No			I spend less time outdoors	No		Under 1 hour	Under 1 hour	None whatsoever	None whatsoever	None whatsoever	None whatsoever	Under 1 hour	None whatsoever	None whatsoever	None whatsoever	None whatsoever	None whatsoever	Never	Never	Never	Never	Never	Generally	Never	Never	Never	Never	Never	Generally	Never	Never	Never	Don’t know		No
2020-05-06 12:53:16	18-24	F	Cluj	Apartment in an urban area	Yes	Cluj	House in an urban area with a small number of trees/shrub in the area	No change	No		Between 1-2 hours	Under 1 hour	None whatsoever	None whatsoever	Under 1 hour	None whatsoever	Under 1 hour	Under 1 hour	None whatsoever	None whatsoever	Over 2 hours	None whatsoever	Sometimes	Never	Sometimes	Generally	Always	Always	Sometimes	Never	Sometimes	Generally	Always	Always	Never	Never	One time	Did not influence		Yes	Remained the same	Under 1 hour	Under 1 hour	None whatsoever	Under 1 hour	None whatsoever	Under 1 hour	Under 1 hour	None whatsoever
2020-05-06 12:43:57	25-34	F	Cluj	Apartment in an urban area	No			I spend less time outdoors	No		Over 2 hours	Over 2 hours	Under 1 hour	Under 1 hour	None whatsoever	Under 1 hour	Under 1 hour	Under 1 hour	None whatsoever	None whatsoever	None whatsoever	Between 1-2 hours	Never	Never	Never	Generally	Sometimes	Generally	Never	Never	Never	Generally	Sometimes	Generally	Never	Never	Never	Did not influence		No
2020-05-06 12:42:31	18-24	F	Cluj	Apartment in an urban area	Yes	Bihor	Apartment in an urban area	I spend less time outdoors	No		Between 1-2 hours	Under 1 hour	None whatsoever	None whatsoever	Under 1 hour	None whatsoever	Under 1 hour	None whatsoever	None whatsoever	None whatsoever	None whatsoever	None whatsoever	Sometimes	Never	Never	Sometimes	Never	Never	Never	Never	Never	Never	Never	Never	Never	Never	Never	Yes, the risk decreased		Yes	Remained the same	Between 1-2 hours	Under 1 hour	None whatsoever	None whatsoever	None whatsoever	Between 1-2 hours	Under 1 hour	None whatsoever
2020-05-06 12:39:05	25-34	F	Bistriţa-Năsăud	Apartment in an urban area	Yes	Bistriţa-Năsăud	Apartment in peri/suburban area (areas bordering cities) surrounded by a small number of trees and shrubs/no garden	I spend more time outdoors	No		Between 1-2 hours	Between 1-2 hours	None whatsoever	None whatsoever	Under 1 hour	None whatsoever	Under 1 hour	None whatsoever	None whatsoever	None whatsoever	Over 2 hours	None whatsoever	Never	Sometimes	Sometimes	Generally	Sometimes	Always	Never	Never	Never	Generally	Never	Never	Never	Never	Never	Yes, the risk decreased		Yes	Increased	Between 1-2 hours	Under 1 hour	Under 1 hour	None whatsoever	None whatsoever	None whatsoever	None whatsoever	None whatsoever
2020-05-06 12:37:48	18-24	M	Cluj	Apartment in peri/suburban area (areas bordering cities) surrounded by forest/trees or shrubs with private/common garden	No			I spend less time outdoors	No		Under 1 hour	Under 1 hour	Under 1 hour	None whatsoever	Under 1 hour	None whatsoever	None whatsoever	Under 1 hour	None whatsoever	None whatsoever	Under 1 hour	None whatsoever	Never	Sometimes	Sometimes	Always	Always	Always	Never	Sometimes	Sometimes	Generally	Generally	Always	Never	Never	Never	Yes, the risk decreased		No
2020-05-06 12:37:31	18-24	F	Cluj	Apartment in peri/suburban area (areas bordering cities) surrounded by forest/trees or shrubs with private/common garden	No			I spend less time outdoors	No		Under 1 hour	Over 2 hours	Don’t know/ Don’t want to answer	Don’t know/ Don’t want to answer	Under 1 hour	Under 1 hour	Between 1-2 hours	None whatsoever	None whatsoever	None whatsoever	None whatsoever	None whatsoever	Never	Generally	Sometimes	Generally	Always	Generally	Never	Never	Never	Generally	Always	Generally	Never	Never	Never	Yes, the risk decreased		No
2020-05-06 12:37:24	18-24	F	Cluj	House in a rural area	No			I spend less time outdoors	No		Over 2 hours	Under 1 hour	Over 2 hours	Over 2 hours	Over 2 hours	None whatsoever	Under 1 hour	None whatsoever	Under 1 hour	None whatsoever	Between 1-2 hours	None whatsoever	Generally	Sometimes	Never	Generally	Generally	Always	Generally	Sometimes	Never	Generally	Generally	Always	One time	One time	Never	Yes, the risk decreased		Yes	Remained the same	None whatsoever	None whatsoever	Between 1-2 hours	Between 1-2 hours	Over 2 hours	None whatsoever	None whatsoever	Between 1-2 hours
2020-05-06 12:32:05	35-44	F	Cluj	Suburban house with private/shared garden	No			I spend more time outdoors	Yes	It increased	Under 1 hour	Between 1-2 hours	Under 1 hour	Between 1-2 hours	Under 1 hour	None whatsoever	None whatsoever	None whatsoever	None whatsoever	None whatsoever	Over 2 hours	None whatsoever	Sometimes	Sometimes	Sometimes	Sometimes	Sometimes	Sometimes	Sometimes	Sometimes	Generally	Never	Generally	Generally	Never	Never	One time	Did not influence	Did not influence	Yes	Increased	None whatsoever	None whatsoever	Between 1-2 hours	None whatsoever	Between 1-2 hours	None whatsoever	None whatsoever	None whatsoever
2020-05-06 12:25:06	25-34	M	Mureș	Apartment in an urban area	No			I spend less time outdoors	No		Over 2 hours	Between 1-2 hours	Between 1-2 hours	None whatsoever	None whatsoever	None whatsoever	None whatsoever	Under 1 hour	None whatsoever	None whatsoever	None whatsoever	None whatsoever	Never	Never	Never	Sometimes	Never	Always	Never	Never	Never	Never	Never	Always	Never	Never	Never	Yes, the risk decreased		Yes	Decreased	Under 1 hour	Under 1 hour	Under 1 hour	None whatsoever	None whatsoever	Under 1 hour	Under 1 hour	Under 1 hour
2020-05-06 12:23:35	25-34	F	Cluj	Apartment in an urban area	No			I spend less time outdoors	No		Between 1-2 hours	Under 1 hour	Under 1 hour	Under 1 hour	None whatsoever	None whatsoever	Under 1 hour	None whatsoever	None whatsoever	None whatsoever	None whatsoever	None whatsoever	Sometimes	Sometimes	Sometimes	Always	Always	Always	Never	Never	Never	Never	Never	Never	Never	Never	Never	Yes, the risk decreased		No
2020-05-06 12:22:17	25-34	F	Cluj	House in an urban area with a small number of trees/shrub in the area	No			I spend less time outdoors	Yes	It decreased	Between 1-2 hours	None whatsoever	None whatsoever	None whatsoever	Under 1 hour	None whatsoever	None whatsoever	None whatsoever	None whatsoever	None whatsoever	Under 1 hour	Under 1 hour	Never	Never	Never	Generally	Sometimes	Never	Never	Never	Never	Sometimes	Always	Never	Never	Never	Never	Did not influence	Yes, the risk increased	No
2020-05-06 12:17:41	25-34	F	Bucureşti	Apartment in peri/suburban area (areas bordering cities) surrounded by a small number of trees and shrubs/no garden	No			I spend less time outdoors	No		Under 1 hour	Between 1-2 hours	Over 2 hours	Over 2 hours	Under 1 hour	Over 2 hours	Under 1 hour	None whatsoever	None whatsoever	None whatsoever	Under 1 hour	None whatsoever	Always	Always	Sometimes	Never	Always	Sometimes	Always	Never	Never	Never	Generally	Never	Never	Never	Never	Yes, the risk decreased		Yes	Decreased	Between 1-2 hours	Over 2 hours	Over 2 hours	Over 2 hours	Under 1 hour	Under 1 hour	None whatsoever	None whatsoever
2020-05-06 12:14:42	25-34	M	Iaşi	Apartment in peri/suburban area (areas bordering cities) surrounded by a small number of trees and shrubs/no garden	No			I spend less time outdoors	No		Under 1 hour	Under 1 hour	Between 1-2 hours	Between 1-2 hours	None whatsoever	None whatsoever	None whatsoever	Under 1 hour	None whatsoever	None whatsoever	None whatsoever	None whatsoever	Never	Never	Never	Never	Generally	Generally	Never	Never	Never	Never	Never	Never	One time	Never	Never	Don’t know		No
2020-05-06 12:13:09	25-34	F	Brăila	Apartment in an urban area	No			I spend more time outdoors	No		Under 1 hour	Over 2 hours	Between 1-2 hours	Under 1 hour	None whatsoever	None whatsoever	None whatsoever	Under 1 hour	None whatsoever	None whatsoever	Under 1 hour	None whatsoever	Never	Generally	Never	Always	Sometimes	Always	Never	Generally	Never	Always	Generally	Always	Never	Never	Never	Yes, the risk increased		Yes	Decreased	Between 1-2 hours	Over 2 hours	None whatsoever	None whatsoever	Between 1-2 hours	Between 1-2 hours	None whatsoever	None whatsoever
2020-05-06 12:11:36	35-44	F	Bihor	Apartment in peri/suburban area (areas bordering cities) surrounded by a small number of trees and shrubs/no garden	Yes	Bihor	House in a rural area	I spend more time outdoors	Yes	It increased	Between 1-2 hours	Under 1 hour	None whatsoever	None whatsoever	None whatsoever	None whatsoever	None whatsoever	None whatsoever	Over 2 hours	Between 1-2 hours	Over 2 hours	Over 2 hours	Never	Never	Never	Never	Never	Never	Never	Never	Always	Never	Always	Sometimes	Never	Never	One time	Yes, the risk increased	Yes, the risk increased	No
2020-05-06 12:09:31	25-34	F	Cluj	Apartment in an urban area	No			No change	Yes	It decreased	Under 1 hour	Over 2 hours	None whatsoever	Between 1-2 hours	Over 2 hours	Under 1 hour	None whatsoever	None whatsoever	Under 1 hour	Under 1 hour	None whatsoever	None whatsoever	Sometimes	Never	Never	Never	Never	Never	Sometimes	Never	Never	Never	Never	Never	Never	Never	Never	Don’t know	Don’t know	Yes	Remained the same	Between 1-2 hours	Between 1-2 hours	Between 1-2 hours	Between 1-2 hours	None whatsoever	Between 1-2 hours	Between 1-2 hours	None whatsoever
2020-05-06 12:05:01	18-24	F	Cluj	Apartment in an urban area	No			I spend less time outdoors	No		Between 1-2 hours	Between 1-2 hours	Under 1 hour	Over 2 hours	Between 1-2 hours	Over 2 hours	Under 1 hour	None whatsoever	None whatsoever	None whatsoever	None whatsoever	None whatsoever	Sometimes	Sometimes	Never	Generally	Generally	Sometimes	Never	Generally	Never	Always	Always	Generally	Never	Never	Never	Yes, the risk decreased		Yes	Decreased	None whatsoever	Under 1 hour	None whatsoever	Between 1-2 hours	Over 2 hours	None whatsoever	None whatsoever	None whatsoever
2020-05-06 11:56:53	18-24	F	Mureș	House in an urban area with a small number of trees/shrub in the area	No			I spend less time outdoors	No		Between 1-2 hours	Between 1-2 hours	None whatsoever	None whatsoever	Between 1-2 hours	None whatsoever	None whatsoever	None whatsoever	None whatsoever	None whatsoever	Between 1-2 hours	None whatsoever	Generally	Sometimes	Never	Sometimes	Generally	Generally	Never	Never	Never	Never	Never	Never	Never	Never	Never	Yes, the risk decreased		Yes	Remained the same	None whatsoever	None whatsoever	None whatsoever	Under 1 hour	Over 2 hours	None whatsoever	None whatsoever	None whatsoever
2020-05-06 11:54:08	18-24	F	Cluj	Suburban house with private/shared garden	No			No change	Yes	No change	None whatsoever	None whatsoever	None whatsoever	Between 1-2 hours	Between 1-2 hours	Between 1-2 hours	None whatsoever	None whatsoever	None whatsoever	Between 1-2 hours	Between 1-2 hours	Between 1-2 hours	Never	Never	Never	Sometimes	Sometimes	Sometimes	Never	Never	Never	Sometimes	Sometimes	Sometimes	One time	Never	Never	Don’t know	Don’t know	No
2020-05-06 11:50:59	25-34	F	Mureș	Apartment in an urban area	Yes	Mureş	Suburban house with private/shared garden	I spend more time outdoors	Yes	It increased	Under 1 hour	None whatsoever	None whatsoever	Under 1 hour	None whatsoever	None whatsoever	None whatsoever	None whatsoever	Under 1 hour	None whatsoever	Over 2 hours	Under 1 hour	Sometimes	Never	Never	Always	Generally	Sometimes	Sometimes	Sometimes	Never	Always	Always	Sometimes	Never	Never	Never	Yes, the risk increased	Yes, the risk increased	Yes	Increased	Between 1-2 hours	None whatsoever	None whatsoever	None whatsoever	None whatsoever	None whatsoever	None whatsoever	Under 1 hour
2020-05-06 11:50:13	18-24	F	Bistriţa-Năsăud	Apartment in an urban area	No			I spend less time outdoors	No		Between 1-2 hours	Under 1 hour	Under 1 hour	Under 1 hour	None whatsoever	None whatsoever	None whatsoever	Under 1 hour	Under 1 hour	None whatsoever	None whatsoever	None whatsoever	Sometimes	Never	Always	Generally	Generally	Generally	Always	Sometimes	Generally	Generally	Sometimes	Generally	Never	Never	Never	Don’t know		Yes	Remained the same	Under 1 hour	Between 1-2 hours	None whatsoever	None whatsoever	None whatsoever	Under 1 hour	Between 1-2 hours	None whatsoever
2020-05-06 11:49:47	25-34	F	Cluj	Apartment in an urban area	No			I spend less time outdoors	Yes	It decreased	Under 1 hour	Under 1 hour	Under 1 hour	None whatsoever	None whatsoever	None whatsoever	Under 1 hour	None whatsoever	None whatsoever	None whatsoever	None whatsoever	None whatsoever	Never	Generally	Generally	Generally	Generally	Always	Never	Never	Never	Never	Never	Never	Never	Never	Never	Yes, the risk decreased	Yes, the risk decreased	Yes	Decreased	Between 1-2 hours	None whatsoever	None whatsoever	None whatsoever	None whatsoever	Under 1 hour	None whatsoever	None whatsoever
2020-05-06 11:49:42	25-34	F	Cluj	Apartment in an urban area	No			I spend less time outdoors	Yes	It decreased	Between 1-2 hours	Between 1-2 hours	None whatsoever	Between 1-2 hours	None whatsoever	None whatsoever	None whatsoever	Between 1-2 hours	Under 1 hour	Under 1 hour	None whatsoever	None whatsoever	Never	Never	Never	Generally	Sometimes	Never	Never	Never	Never	Generally	Sometimes	Never	Never	Never	Never	Did not influence	Did not influence	Yes	Remained the same	Under 1 hour	Under 1 hour	None whatsoever	Over 2 hours	None whatsoever	Under 1 hour	Under 1 hour	None whatsoever
2020-05-06 11:49:35	35-44	F	Cluj	Apartment in peri/suburban area (areas bordering cities) surrounded by forest/trees or shrubs with private/common garden	No			I spend more time outdoors	Yes	It decreased	Under 1 hour	Under 1 hour	Under 1 hour	Don’t know/ Don’t want to answer	Between 1-2 hours	None whatsoever	None whatsoever	Under 1 hour	Under 1 hour	None whatsoever	Under 1 hour	None whatsoever	Never	Never	Never	Never	Sometimes	Never	Never	Never	Never	Never	Sometimes	Never	Never	Never	Never	Don’t know	Don’t know	Yes	Decreased	Under 1 hour	Under 1 hour	Between 1-2 hours	Under 1 hour	Under 1 hour	Under 1 hour	Under 1 hour	None whatsoever
2020-05-06 11:47:22	25-34	F	Brăila	Apartment in an urban area	No			I spend less time outdoors	No		None whatsoever	None whatsoever	None whatsoever	None whatsoever	Between 1-2 hours	None whatsoever	None whatsoever	None whatsoever	None whatsoever	None whatsoever	Between 1-2 hours	None whatsoever	Generally	Never	Never	Never	Never	Generally	Generally	Never	Never	Never	Never	Generally	Never	Never	Never	Did not influence		No
2020-05-06 11:45:19	25-34	F	Cluj	Apartment in an urban area	Yes	Sibiu	Suburban house with private/shared garden	I spend more time outdoors	No		Under 1 hour	Between 1-2 hours	None whatsoever	Under 1 hour	None whatsoever	None whatsoever	Under 1 hour	None whatsoever	Under 1 hour	None whatsoever	Over 2 hours	None whatsoever	Generally	Never	Never	Sometimes	Always	Generally	Sometimes	Never	Never	Sometimes	Always	Generally	Never	Never	Never	Did not influence		Yes	Increased	Under 1 hour	Between 1-2 hours	Under 1 hour	None whatsoever	None whatsoever	None whatsoever	None whatsoever	None whatsoever
2020-05-06 11:44:11	25-34	F	Cluj	Apartment in peri/suburban area (areas bordering cities) surrounded by forest/trees or shrubs with private/common garden	Yes	Maramureş	House in a rural area	I spend more time outdoors	Yes	It increased	Under 1 hour	Under 1 hour	Under 1 hour	Under 1 hour	Under 1 hour	None whatsoever	None whatsoever	None whatsoever	None whatsoever	None whatsoever	Over 2 hours	None whatsoever	Generally	Sometimes	Sometimes	Generally	Sometimes	Never	Never	Never	Never	Never	Never	Never	Never	Never	Never	Did not influence	Did not influence	No
2020-05-06 11:42:35	25-34	M	Bacău	House in a rural area	No			No change	No		Under 1 hour	None whatsoever	Over 2 hours	Between 1-2 hours	Under 1 hour	Under 1 hour	Under 1 hour	None whatsoever	Over 2 hours	Over 2 hours	Over 2 hours	None whatsoever	Never	Sometimes	Never	Never	Always	Generally	Never	Sometimes	Never	Never	Always	Generally	Never	Never	Never	Yes, the risk decreased		No
2020-05-06 11:42:29	25-34	F	Alba	Apartment in an urban area	No			I spend less time outdoors	No		None whatsoever	Under 1 hour	Under 1 hour	Between 1-2 hours	None whatsoever	None whatsoever	None whatsoever	None whatsoever	Under 1 hour	None whatsoever	None whatsoever	None whatsoever	Never	Never	Never	Sometimes	Never	Never	Never	Never	Never	Never	Never	Never	Never	Never	Never	Yes, the risk decreased		No
2020-05-06 11:42:10	25-34	F	Cluj	House in an urban area with a small number of trees/shrub in the area	No			I spend less time outdoors	Yes	It decreased	Under 1 hour	Under 1 hour	None whatsoever	Between 1-2 hours	None whatsoever	None whatsoever	None whatsoever	None whatsoever	None whatsoever	Under 1 hour	None whatsoever	None whatsoever	Sometimes	Never	Never	Never	Never	Never	Never	Never	Never	Never	Never	Never	Never	Never	Never	Yes, the risk decreased	Yes, the risk decreased	Yes	Decreased	None whatsoever	None whatsoever	Between 1-2 hours	None whatsoever	None whatsoever	None whatsoever	None whatsoever	Under 1 hour
2020-05-06 11:41:39	18-24	M	Vaslui	Suburban house with private/shared garden	No			I spend less time outdoors	Yes	It decreased	Between 1-2 hours	None whatsoever	None whatsoever	None whatsoever	Under 1 hour	None whatsoever	None whatsoever	None whatsoever	None whatsoever	None whatsoever	None whatsoever	None whatsoever	Never	Never	Generally	Never	Never	Generally	Never	Never	Never	Never	Never	Never	Never	Never	Never	Did not influence	Did not influence	Yes	Remained the same	None whatsoever	None whatsoever	None whatsoever	None whatsoever	Over 2 hours	None whatsoever	None whatsoever	None whatsoever
2020-05-06 11:41:16	35-44	F	Cluj	House in a rural area	No			I spend more time outdoors	No		None whatsoever	None whatsoever	None whatsoever	None whatsoever	Under 1 hour	None whatsoever	None whatsoever	None whatsoever	None whatsoever	None whatsoever	Between 1-2 hours	None whatsoever	Never	Never	Sometimes	Never	Generally	Sometimes	Never	Never	Sometimes	Never	Generally	Sometimes	Never	One time	Two times	Don’t know		No
2020-05-06 11:39:34	25-34	F	Cluj	Apartment in an urban area	No			I spend less time outdoors	Yes	It decreased	Under 1 hour	Over 2 hours	Under 1 hour	Under 1 hour	None whatsoever	None whatsoever	Under 1 hour	None whatsoever	None whatsoever	None whatsoever	None whatsoever	None whatsoever	Never	Never	Never	Generally	Sometimes	Sometimes	Never	Never	Never	Never	Never	Never	Never	Never	Never	Yes, the risk decreased	Yes, the risk decreased	Yes	Decreased	Between 1-2 hours	Over 2 hours	Between 1-2 hours	Under 1 hour	None whatsoever	Under 1 hour	None whatsoever	None whatsoever
2020-05-06 11:35:35	25-34	F	Tulcea	House in an urban area with a small number of trees/shrub in the area	No			I spend less time outdoors	No		Under 1 hour	Under 1 hour	None whatsoever	None whatsoever	Between 1-2 hours	None whatsoever	None whatsoever	None whatsoever	None whatsoever	None whatsoever	Under 1 hour	None whatsoever	Generally	Don’t know/ Don’t want to answer	Never	Always	Sometimes	Never	Never	Never	Never	Never	Never	Never	Never	Never	Never	Yes, the risk decreased		Yes	Remained the same	None whatsoever	None whatsoever	None whatsoever	None whatsoever	Over 2 hours	None whatsoever	None whatsoever	None whatsoever
2020-05-06 11:35:10	25-34	F	Harghita	Apartment in an urban area	No			I spend less time outdoors	No		Over 2 hours	Between 1-2 hours	Between 1-2 hours	Over 2 hours	None whatsoever	None whatsoever	Under 1 hour	Under 1 hour	None whatsoever	None whatsoever	None whatsoever	None whatsoever	Sometimes	Sometimes	Always	Never	Always	Always	Never	Sometimes	Generally	Never	Sometimes	Generally	One time	Never	Never	Yes, the risk decreased		No
2020-05-06 11:34:29	45-54	F	Cluj	House in an urban area with a small number of trees/shrub in the area	No			I spend less time outdoors	No		None whatsoever	None whatsoever	Between 1-2 hours	Between 1-2 hours	Under 1 hour	None whatsoever	None whatsoever	None whatsoever	None whatsoever	None whatsoever	Under 1 hour	None whatsoever	Sometimes	Sometimes	Never	Never	Always	Always	Never	Never	Never	Never	Generally	Generally	Two times	Never	Never	Yes, the risk decreased		No
2020-05-06 11:31:54	25-34	F	Cluj	Apartment in peri/suburban area (areas bordering cities) surrounded by forest/trees or shrubs with private/common garden	No			No change	Yes	It decreased	None whatsoever	Under 1 hour	Between 1-2 hours	None whatsoever	None whatsoever	None whatsoever	None whatsoever	Under 1 hour	Between 1-2 hours	None whatsoever	None whatsoever	None whatsoever	Never	Generally	Never	Never	Sometimes	Sometimes	Never	Generally	Never	Never	Sometimes	Sometimes	Never	Never	Never	Did not influence	Did not influence	Yes	Remained the same	None whatsoever	Under 1 hour	Between 1-2 hours	None whatsoever	None whatsoever	Under 1 hour	None whatsoever	Between 1-2 hours
2020-05-06 11:30:17	25-34	M	Vâlcea	House in a rural area	No			I spend more time outdoors	Yes	It increased	Under 1 hour	Under 1 hour	Under 1 hour	Under 1 hour	Under 1 hour	Under 1 hour	None whatsoever	None whatsoever	Between 1-2 hours	Between 1-2 hours	Under 1 hour	Under 1 hour	Sometimes	Sometimes	Sometimes	Never	Always	Always	Sometimes	Sometimes	Sometimes	Never	Always	Always	More than two times	Never	One time	Did not influence	Did not influence	Yes	Remained the same	None whatsoever	None whatsoever	None whatsoever	None whatsoever	Over 2 hours	None whatsoever	None whatsoever	None whatsoever
2020-05-06 11:27:16	18-24	F	Sălaj	Apartment in an urban area	No			I spend less time outdoors	No		Over 2 hours	Between 1-2 hours	Under 1 hour	Over 2 hours	None whatsoever	None whatsoever	Under 1 hour	None whatsoever	None whatsoever	None whatsoever	None whatsoever	None whatsoever	Sometimes	Never	Always	Nu știu/Nu răspund	Generally	Always	Never	Never	Never	Never	Never	Never	Never	Never	Never	Yes, the risk decreased		Yes	Remained the same	Between 1-2 hours	Between 1-2 hours	Over 2 hours	Over 2 hours	Under 1 hour	Under 1 hour	Under 1 hour	None whatsoever
2020-05-06 11:24:08	25-34	F	Cluj	House in an urban area with a small number of trees/shrub in the area	No			I spend more time outdoors	Yes	No change	Under 1 hour	Between 1-2 hours	Under 1 hour	Under 1 hour	Over 2 hours	None whatsoever	None whatsoever	None whatsoever	None whatsoever	None whatsoever	Over 2 hours	Under 1 hour	Always	Sometimes	Sometimes	Generally	Always	Generally	Generally	Sometimes	Sometimes	Always	Generally	Sometimes	Never	Never	Never	Yes, the risk decreased	Yes, the risk decreased	Yes	Increased	Under 1 hour	Under 1 hour	Under 1 hour	Under 1 hour	Over 2 hours	None whatsoever	None whatsoever	None whatsoever
2020-05-06 11:23:48	18-24	F	Mureș	Farm	No			I spend more time outdoors	No		Over 2 hours	Under 1 hour	Under 1 hour	Under 1 hour	Under 1 hour	Over 2 hours	None whatsoever	None whatsoever	Under 1 hour	Over 2 hours	Over 2 hours	Over 2 hours	Never	Sometimes	Generally	Generally	Always	Always	Never	Sometimes	Generally	Generally	Always	Always	One time	Never	Never	Did not influence		Yes	Increased	None whatsoever	None whatsoever	Under 1 hour	Under 1 hour	Over 2 hours	None whatsoever	None whatsoever	Under 1 hour
2020-05-06 11:20:57	25-34	F	Tulcea	Apartment in peri/suburban area (areas bordering cities) surrounded by a small number of trees and shrubs/no garden	No			I spend more time outdoors	No		Under 1 hour	Under 1 hour	None whatsoever	None whatsoever	None whatsoever	None whatsoever	Between 1-2 hours	Under 1 hour	Under 1 hour	None whatsoever	None whatsoever	None whatsoever	Generally	Sometimes	Sometimes	Sometimes	Sometimes	Always	Sometimes	Never	Never	Sometimes	Sometimes	Always	Never	Never	Never	Did not influence		No
2020-05-06 11:19:32	35-44	F	Cluj	Apartment in peri/suburban area (areas bordering cities) surrounded by forest/trees or shrubs with private/common garden	No			I spend less time outdoors	Yes	It decreased	Under 1 hour	Between 1-2 hours	Under 1 hour	Between 1-2 hours	None whatsoever	None whatsoever	None whatsoever	Under 1 hour	Under 1 hour	None whatsoever	None whatsoever	None whatsoever	Always	Sometimes	Never	Sometimes	Sometimes	Sometimes	Always	Sometimes	Never	Never	Never	Sometimes	Never	Never	Never	Did not influence	Did not influence	Yes	Decreased	Between 1-2 hours	Under 1 hour	Between 1-2 hours	Between 1-2 hours	None whatsoever	None whatsoever	Under 1 hour	Under 1 hour
2020-05-06 11:11:37	18-24	F	Maramureş	Apartment in an urban area	Yes	Maramureş	House in a rural area	I spend more time outdoors	No		Over 2 hours	Under 1 hour	None whatsoever	Between 1-2 hours	Under 1 hour	None whatsoever	None whatsoever	None whatsoever	None whatsoever	Under 1 hour	Don’t know/ Don’t want to answer	None whatsoever	Sometimes	Generally	Never	Generally	Sometimes	Always	Sometimes	Generally	Sometimes	Generally	Sometimes	Always	Never	Never	Never	Yes, the risk decreased		Yes	Remained the same	None whatsoever	None whatsoever	None whatsoever	None whatsoever	Over 2 hours	None whatsoever	None whatsoever	None whatsoever
2020-05-06 11:07:54	25-34	F	Cluj	House in a rural area	No			I spend more time outdoors	No		Between 1-2 hours	Under 1 hour	None whatsoever	Over 2 hours	Over 2 hours	Under 1 hour	None whatsoever	None whatsoever	None whatsoever	Under 1 hour	Over 2 hours	Under 1 hour	Sometimes	Sometimes	Generally	Always	Always	Always	Sometimes	Sometimes	Generally	Always	Always	Always	One time	Never	Never	Did not influence		Yes	Increased	None whatsoever	None whatsoever	None whatsoever	Under 1 hour	Between 1-2 hours	None whatsoever	None whatsoever	None whatsoever
2020-05-06 11:07:53	25-34	F	Cluj	Apartment in an urban area	No			I spend less time outdoors	No		Under 1 hour	Under 1 hour	None whatsoever	None whatsoever	None whatsoever	None whatsoever	Under 1 hour	None whatsoever	None whatsoever	None whatsoever	None whatsoever	None whatsoever	Never	Never	Never	Generally	Sometimes	Always	Never	Never	Never	Never	Never	Never	Never	Never	Never	Yes, the risk decreased		No
2020-05-06 11:07:50	25-34	F	Brăila	Apartment in an urban area	No			I spend less time outdoors	No		Between 1-2 hours	Between 1-2 hours	None whatsoever	None whatsoever	None whatsoever	None whatsoever	None whatsoever	Under 1 hour	None whatsoever	None whatsoever	None whatsoever	None whatsoever	Never	Never	Never	Generally	Sometimes	Sometimes	Never	Sometimes	Sometimes	Always	Sometimes	Never	Never	Never	Never	Did not influence		Yes	Remained the same	Between 1-2 hours	Under 1 hour	None whatsoever	None whatsoever	None whatsoever	Between 1-2 hours	Under 1 hour	None whatsoever
2020-05-06 11:06:27	25-34	F	Cluj	Suburban house with private/shared garden	No			No change	No		Between 1-2 hours	Between 1-2 hours	Under 1 hour	None whatsoever	Between 1-2 hours	None whatsoever	None whatsoever	None whatsoever	Between 1-2 hours	Under 1 hour	Between 1-2 hours	None whatsoever	Never	Never	Never	Never	Never	Never	Always	Never	Never	Generally	Always	Never	Never	Never	Never	Did not influence		Yes	Remained the same	Under 1 hour	Under 1 hour	Under 1 hour	Over 2 hours	Under 1 hour	Under 1 hour	Under 1 hour	Under 1 hour
2020-05-06 11:04:56	25-34	M	Galaţi	Apartment in an urban area	No			I spend less time outdoors	No		Between 1-2 hours	Between 1-2 hours	Under 1 hour	None whatsoever	None whatsoever	None whatsoever	Under 1 hour	None whatsoever	None whatsoever	None whatsoever	None whatsoever	None whatsoever	Sometimes	Sometimes	Never	Never	Never	Generally	Sometimes	Sometimes	Never	Never	Never	Generally	Never	Never	Never	Yes, the risk decreased		No
2020-05-06 11:02:41	18-24	F	Cluj	Apartment in an urban area	No			I spend less time outdoors	No		Over 2 hours	Under 1 hour	Between 1-2 hours	Under 1 hour	Under 1 hour	Between 1-2 hours	None whatsoever	None whatsoever	Under 1 hour	None whatsoever	Under 1 hour	None whatsoever	Never	Never	Never	Never	Never	Never	Never	Never	Never	Never	Never	Never	Never	Never	Never	Yes, the risk increased		Yes	Remained the same	Over 2 hours	Under 1 hour	None whatsoever	None whatsoever	Under 1 hour	Over 2 hours	Under 1 hour	None whatsoever
2020-05-06 11:00:15	18-24	F	Mureș	House in a rural area	No			No change	No		Over 2 hours	Between 1-2 hours	Between 1-2 hours	Over 2 hours	Under 1 hour	None whatsoever	None whatsoever	None whatsoever	Between 1-2 hours	Over 2 hours	Under 1 hour	None whatsoever	Never	Never	Never	Sometimes	Generally	Generally	Never	Never	Never	Never	Sometimes	Generally	Never	Never	Never	Don’t know		Yes	Remained the same	None whatsoever	None whatsoever	Over 2 hours	Between 1-2 hours	None whatsoever	None whatsoever	None whatsoever	Over 2 hours
2020-05-06 11:00:12	25-34	F	Bucureşti	Apartment in an urban area	No			I spend less time outdoors	No		Over 2 hours	Under 1 hour	None whatsoever	Under 1 hour	None whatsoever	None whatsoever	Under 1 hour	None whatsoever	None whatsoever	None whatsoever	None whatsoever	None whatsoever	Sometimes	Never	Never	Never	Never	Never	Sometimes	Never	Never	Generally	Sometimes	Never	Never	Never	Never	Yes, the risk decreased		Yes	Decreased	None whatsoever	Between 1-2 hours	None whatsoever	None whatsoever	None whatsoever	None whatsoever	Under 1 hour	None whatsoever
2020-05-06 11:00:07	25-34	F	Bihor	House in an urban area with a small number of trees/shrub in the area	No			I spend less time outdoors	No		Under 1 hour	Under 1 hour	Under 1 hour	Under 1 hour	Between 1-2 hours	None whatsoever	None whatsoever	None whatsoever	None whatsoever	None whatsoever	Between 1-2 hours	None whatsoever	Never	Never	Never	Sometimes	Sometimes	Never	Never	Never	Never	Never	Never	Never	Never	Never	Never	Did not influence		Yes	Remained the same	None whatsoever	None whatsoever	None whatsoever	None whatsoever	Over 2 hours	None whatsoever	None whatsoever	None whatsoever
2020-05-06 10:59:13	65-74	M	Mureș	Suburban house with private/shared garden	Yes	Mureş	Farm	I spend more time outdoors	No		Between 1-2 hours	Under 1 hour	Between 1-2 hours	Over 2 hours	Under 1 hour	Under 1 hour	Over 2 hours	Between 1-2 hours	None whatsoever	Over 2 hours	Between 1-2 hours	Over 2 hours	Sometimes	Generally	Always	Never	Always	Always	Sometimes	Generally	Always	Never	Always	Always	More than two times	Never	One time	Yes, the risk decreased		Yes	Increased	None whatsoever	Under 1 hour	Between 1-2 hours	Over 2 hours	Between 1-2 hours	None whatsoever	None whatsoever	Under 1 hour
2020-05-06 10:58:45	45-54	F	Bihor	Apartment in an urban area	No			No change	No		Between 1-2 hours	Over 2 hours	Under 1 hour	Between 1-2 hours	None whatsoever	None whatsoever	None whatsoever	Between 1-2 hours	Under 1 hour	Under 1 hour	None whatsoever	None whatsoever	Sometimes	Generally	Generally	Never	Never	Generally	Never	Generally	Sometimes	Never	Sometimes	Generally	Never	Never	Never	Did not influence		Yes	Remained the same	Under 1 hour	None whatsoever	None whatsoever	None whatsoever	Under 1 hour	Under 1 hour	Under 1 hour	None whatsoever
2020-05-06 10:55:57	35-44	M	Cluj	Apartment in an urban area	No			No change	No		Under 1 hour	None whatsoever	None whatsoever	None whatsoever	None whatsoever	None whatsoever	Under 1 hour	None whatsoever	None whatsoever	None whatsoever	None whatsoever	None whatsoever	Never	Never	Never	Generally	Generally	Never	Never	Never	Sometimes	Always	Always	Always	Never	Never	Never	Did not influence		Yes	Remained the same	Under 1 hour	None whatsoever	None whatsoever	None whatsoever	None whatsoever	Under 1 hour	None whatsoever	None whatsoever
2020-05-06 10:55:10	35-44	M	Cluj	Apartment in peri/suburban area (areas bordering cities) surrounded by a small number of trees and shrubs/no garden	No			I spend less time outdoors	Yes	It decreased	Between 1-2 hours	Under 1 hour	None whatsoever	Under 1 hour	None whatsoever	None whatsoever	Under 1 hour	None whatsoever	None whatsoever	None whatsoever	None whatsoever	None whatsoever	Always	Sometimes	Generally	Never	Always	Generally	Never	Never	Never	Never	Never	Never	One time	Never	Never	Yes, the risk decreased	Yes, the risk decreased	No
2020-05-06 10:50:18	25-34	F	Cluj	Apartment in peri/suburban area (areas bordering cities) surrounded by forest/trees or shrubs with private/common garden	No			I spend less time outdoors	Yes	It decreased	Don’t know/ Don’t want to answer	None whatsoever	Under 1 hour	None whatsoever	None whatsoever	None whatsoever	Under 1 hour	None whatsoever	Under 1 hour	None whatsoever	None whatsoever	None whatsoever	Sometimes	Never	Generally	Generally	Sometimes	Sometimes	Never	Never	Sometimes	Sometimes	Sometimes	Never	Never	Never	Never	Don’t know	Did not influence	Yes	Remained the same	Under 1 hour	None whatsoever	Under 1 hour	None whatsoever	None whatsoever	Under 1 hour	None whatsoever	Under 1 hour
2020-05-06 10:50:02	25-34	F	Bistriţa-Năsăud	Apartment in an urban area	No			No change	No		Between 1-2 hours	Under 1 hour	Under 1 hour	Under 1 hour	None whatsoever	None whatsoever	Under 1 hour	None whatsoever	None whatsoever	None whatsoever	None whatsoever	None whatsoever	Never	Never	Never	Never	Never	Never	Never	Never	Never	Never	Never	Never	Never	Never	Never	Did not influence		No
2020-05-06 10:43:51	65-74	F	Cluj	Apartment in an urban area	No			I spend less time outdoors	No		Between 1-2 hours	None whatsoever	None whatsoever	Don’t know/ Don’t want to answer	Under 1 hour	None whatsoever	Under 1 hour	None whatsoever	None whatsoever	None whatsoever	Under 1 hour	None whatsoever	Never	Never	Generally	Nu știu/Nu răspund	Sometimes	Sometimes	Never	Never	Never	Never	Never	Never	Never	Never	Never	Yes, the risk decreased		No
2020-05-06 10:40:26	25-34	M	Satu Mare	Suburban house with private/shared garden	No			I spend more time outdoors	No		Between 1-2 hours	Under 1 hour	None whatsoever	None whatsoever	None whatsoever	None whatsoever	None whatsoever	Between 1-2 hours	None whatsoever	None whatsoever	None whatsoever	None whatsoever	Never	Sometimes	Generally	Nu știu/Nu răspund	Sometimes	Sometimes	Never	Sometimes	Generally	Never	Never	Never	Never	Never	Never	Did not influence		Yes	Remained the same	None whatsoever	None whatsoever	None whatsoever	None whatsoever	Over 2 hours	None whatsoever	None whatsoever	None whatsoever
2020-05-06 10:38:32	25-34	F	Cluj	Apartment in an urban area	No			I spend less time outdoors	No		Under 1 hour	Between 1-2 hours	Under 1 hour	Between 1-2 hours	Under 1 hour	None whatsoever	None whatsoever	Under 1 hour	Under 1 hour	None whatsoever	Between 1-2 hours	None whatsoever	Sometimes	Never	Never	Never	Always	Generally	Never	Never	Never	Never	Always	Generally	Never	One time	Never	Yes, the risk decreased		Yes	Remained the same	Under 1 hour	Over 2 hours	Between 1-2 hours	Between 1-2 hours	Over 2 hours	None whatsoever	None whatsoever	None whatsoever
2020-05-06 10:37:08	18-24	F	Bucureşti	Apartment in an urban area	No			No change	Yes	It decreased	None whatsoever	Between 1-2 hours	None whatsoever	None whatsoever	None whatsoever	None whatsoever	None whatsoever	Under 1 hour	None whatsoever	None whatsoever	None whatsoever	None whatsoever	Sometimes	Never	Never	Sometimes	Sometimes	Never	Sometimes	Never	Never	Sometimes	Sometimes	Never	Never	Never	Never	Don’t know	Don’t know	Yes	Remained the same	None whatsoever	Between 1-2 hours	None whatsoever	None whatsoever	None whatsoever	None whatsoever	Between 1-2 hours	None whatsoever
2020-05-06 10:34:40	18-24	F	Bihor	House in a rural area	No			I spend more time outdoors	Yes	It increased	Between 1-2 hours	Under 1 hour	None whatsoever	None whatsoever	Under 1 hour	None whatsoever	None whatsoever	None whatsoever	Under 1 hour	Between 1-2 hours	Between 1-2 hours	Under 1 hour	Generally	Never	Never	Generally	Sometimes	Generally	Never	Never	Never	Never	Generally	Generally	Never	Never	Never	Don’t know	Don’t know	Yes	Remained the same	None whatsoever	None whatsoever	None whatsoever	None whatsoever	Between 1-2 hours	None whatsoever	None whatsoever	Between 1-2 hours
2020-05-06 10:27:39	25-34	F	Buzău	Apartment in an urban area	No			I spend less time outdoors	No		Under 1 hour	Under 1 hour	None whatsoever	None whatsoever	None whatsoever	None whatsoever	None whatsoever	None whatsoever	None whatsoever	Over 2 hours	None whatsoever	None whatsoever	Generally	Sometimes	Never	Always	Always	Always	Never	Never	Never	Always	Always	Always	Never	Never	Never	Yes, the risk decreased		No
2020-05-06 10:26:49	35-44	M	Cluj	Apartment in an urban area	No			No change	Yes	It decreased	Under 1 hour	Under 1 hour	None whatsoever	Under 1 hour	Under 1 hour	None whatsoever	Over 2 hours	Under 1 hour	Under 1 hour	None whatsoever	Under 1 hour	Under 1 hour	Sometimes	Generally	Generally	Generally	Sometimes	Generally	Never	Sometimes	Generally	Sometimes	Generally	Generally	Never	Never	Never	Yes, the risk decreased	Yes, the risk decreased	No
2020-05-06 10:24:16	25-34	M	Cluj	Apartment in peri/suburban area (areas bordering cities) surrounded by a small number of trees and shrubs/no garden	No			I spend less time outdoors	Yes	It decreased	Between 1-2 hours	Between 1-2 hours	None whatsoever	None whatsoever	None whatsoever	None whatsoever	Under 1 hour	Under 1 hour	None whatsoever	None whatsoever	None whatsoever	None whatsoever	Never	Never	Never	Never	Never	Never	Never	Never	Never	Never	Never	Never	Never	Never	Never	Yes, the risk decreased	Yes, the risk decreased	No
2020-05-06 10:19:46	18-24	F	Cluj	Suburban house with private/shared garden	No			I spend less time outdoors	No		Between 1-2 hours	Under 1 hour	Under 1 hour	Under 1 hour	Under 1 hour	None whatsoever	None whatsoever	None whatsoever	Under 1 hour	Under 1 hour	Between 1-2 hours	None whatsoever	Sometimes	Sometimes	Generally	Never	Generally	Generally	Never	Sometimes	Sometimes	Never	Generally	Sometimes	Never	Never	Never	Yes, the risk decreased		Yes	Remained the same	Under 1 hour	None whatsoever	Under 1 hour	None whatsoever	Between 1-2 hours	None whatsoever	None whatsoever	Under 1 hour
2020-05-06 10:19:43	45-54	F	Cluj	Apartment in peri/suburban area (areas bordering cities) surrounded by forest/trees or shrubs with private/common garden	No			I spend less time outdoors	Yes	It decreased	Between 1-2 hours	Between 1-2 hours	Between 1-2 hours	None whatsoever	None whatsoever	None whatsoever	None whatsoever	None whatsoever	Between 1-2 hours	None whatsoever	None whatsoever	None whatsoever	Generally	Sometimes	Sometimes	Sometimes	Generally	Generally	Generally	Sometimes	Generally	Sometimes	Generally	Generally	Never	Never	Never	Yes, the risk decreased	Yes, the risk decreased	No
2020-05-06 10:17:28	25-34	F	Cluj	House in an urban area with a small number of trees/shrub in the area	No			No change	No		Under 1 hour	Under 1 hour	None whatsoever	None whatsoever	Over 2 hours	None whatsoever	None whatsoever	None whatsoever	None whatsoever	None whatsoever	Over 2 hours	None whatsoever	Sometimes	Never	Never	Sometimes	Sometimes	Sometimes	Never	Never	Never	Never	Sometimes	Sometimes	Never	Never	Never	Did not influence		Yes	Decreased	Under 1 hour	Under 1 hour	None whatsoever	None whatsoever	Between 1-2 hours	None whatsoever	None whatsoever	None whatsoever
2020-05-06 10:17:10	25-34	M	Cluj	Apartment in an urban area	No			I spend less time outdoors	No		Over 2 hours	Under 1 hour	None whatsoever	None whatsoever	None whatsoever	None whatsoever	None whatsoever	None whatsoever	None whatsoever	None whatsoever	None whatsoever	None whatsoever	Never	Never	Never	Never	Generally	Generally	Never	Never	Never	Never	Never	Never	Never	Never	Never	Don’t know		No
2020-05-06 10:17:00	18-24	F	Cluj	Apartment in peri/suburban area (areas bordering cities) surrounded by forest/trees or shrubs with private/common garden	No			I spend less time outdoors	No		Over 2 hours	Between 1-2 hours	Under 1 hour	None whatsoever	None whatsoever	None whatsoever	Under 1 hour	Under 1 hour	Between 1-2 hours	None whatsoever	None whatsoever	None whatsoever	Never	Never	Generally	Generally	Never	Never	Never	Generally	Generally	Generally	Generally	Generally	Never	Never	Never	Did not influence		No
2020-05-06 10:16:26	25-34	F	Cluj	Apartment in an urban area	No			I spend more time outdoors	No		Between 1-2 hours	Between 1-2 hours	None whatsoever	None whatsoever	Under 1 hour	None whatsoever	None whatsoever	None whatsoever	None whatsoever	None whatsoever	Under 1 hour	None whatsoever	Generally	Never	Never	Sometimes	Sometimes	Generally	Never	Never	Never	Never	Never	Never	Never	Never	Never	Yes, the risk decreased		Yes	Decreased	Under 1 hour	Under 1 hour	None whatsoever	None whatsoever	Under 1 hour	None whatsoever	None whatsoever	None whatsoever
2020-05-06 10:12:36	25-34	F	Cluj	Apartment in peri/suburban area (areas bordering cities) surrounded by forest/trees or shrubs with private/common garden	No			I spend less time outdoors	No		Over 2 hours	None whatsoever	None whatsoever	None whatsoever	Under 1 hour	Over 2 hours	Under 1 hour	None whatsoever	None whatsoever	None whatsoever	None whatsoever	None whatsoever	Never	Never	Never	Never	Never	Never	Never	Never	Never	Never	Never	Never	Never	Never	Never	Did not influence		No
2020-05-06 10:12:25	35-44	F	Bucureşti	Apartment in an urban area	No			I spend less time outdoors	No		Under 1 hour	Under 1 hour	Under 1 hour	Over 2 hours	None whatsoever	None whatsoever	Under 1 hour	None whatsoever	None whatsoever	None whatsoever	None whatsoever	None whatsoever	Always	Sometimes	Generally	Never	Sometimes	Sometimes	Never	Never	Never	Never	Never	Never	One time	Never	Never	Yes, the risk decreased		Yes	Remained the same	None whatsoever	None whatsoever	Under 1 hour	Under 1 hour	None whatsoever	Between 1-2 hours	None whatsoever	None whatsoever
2020-05-06 10:10:17	25-34	F	Alba	Apartment in an urban area	Yes	Alba	House in a rural area	I spend less time outdoors	Yes	No change	Between 1-2 hours	Under 1 hour	None whatsoever	Don’t know/ Don’t want to answer	Over 2 hours	Over 2 hours	None whatsoever	None whatsoever	Under 1 hour	None whatsoever	Between 1-2 hours	Between 1-2 hours	Generally	Sometimes	Generally	Generally	Always	Generally	Generally	Generally	Always	Always	Always	Generally	One time	Never	Never	Don’t know	Don’t know	Yes	Remained the same	None whatsoever	None whatsoever	None whatsoever	Under 1 hour	Over 2 hours	None whatsoever	None whatsoever	Between 1-2 hours
2020-05-06 10:08:43	18-24	F	Constanţa	Apartment in an urban area	No			I spend less time outdoors	No		Over 2 hours	Between 1-2 hours	None whatsoever	Over 2 hours	None whatsoever	None whatsoever	Over 2 hours	None whatsoever	None whatsoever	None whatsoever	None whatsoever	None whatsoever	Sometimes	Never	Never	Sometimes	Always	Always	Sometimes	Never	Never	Sometimes	Generally	Always	One time	Never	Never	Yes, the risk decreased		No
2020-05-06 10:06:43	18-24	F	Cluj	House in an urban area with a small number of trees/shrub in the area	No			I spend less time outdoors	No		Over 2 hours	Over 2 hours	Under 1 hour	Over 2 hours	Between 1-2 hours	None whatsoever	Under 1 hour	Under 1 hour	None whatsoever	None whatsoever	Over 2 hours	None whatsoever	Sometimes	Sometimes	Always	Nu știu/Nu răspund	Sometimes	Generally	Never	Sometimes	Always	Don’t know/ Don’t want to answer	Sometimes	Generally	Never	Never	Never	Don’t know		Yes	Remained the same	Between 1-2 hours	Between 1-2 hours	None whatsoever	Over 2 hours	Over 2 hours	Between 1-2 hours	Under 1 hour	None whatsoever
2020-05-06 10:06:28	25-34	M	Cluj	Apartment in an urban area	No			I spend less time outdoors	Yes	It decreased	Over 2 hours	Over 2 hours	Over 2 hours	Over 2 hours	Over 2 hours	Over 2 hours	None whatsoever	None whatsoever	Between 1-2 hours	Between 1-2 hours	Between 1-2 hours	Over 2 hours	Sometimes	Sometimes	Never	Never	Never	Generally	Never	Never	Never	Never	Never	Never	Never	Never	Never	Yes, the risk decreased	Yes, the risk decreased	No
2020-05-06 10:06:06	45-54	F	Cluj	Apartment in peri/suburban area (areas bordering cities) surrounded by a small number of trees and shrubs/no garden	No			I spend less time outdoors	No		Under 1 hour	None whatsoever	None whatsoever	None whatsoever	Between 1-2 hours	None whatsoever	None whatsoever	None whatsoever	None whatsoever	None whatsoever	Under 1 hour	None whatsoever	Sometimes	Generally	Never	Sometimes	Sometimes	Sometimes	Sometimes	Generally	Never	Never	Never	Never	Never	Never	Never	Did not influence		Yes	Remained the same	Under 1 hour	Under 1 hour	None whatsoever	None whatsoever	Between 1-2 hours	None whatsoever	None whatsoever	None whatsoever
2020-05-06 10:05:38	25-34	F	Cluj	Apartment in an urban area	No			I spend less time outdoors	No		Under 1 hour	Under 1 hour	Under 1 hour	Under 1 hour	None whatsoever	None whatsoever	Under 1 hour	None whatsoever	None whatsoever	None whatsoever	None whatsoever	None whatsoever	Never	Never	Generally	Sometimes	Generally	Generally	Never	Never	Generally	Sometimes	Generally	Generally	Never	Never	Never	Yes, the risk decreased		Yes	Decreased	Under 1 hour	Between 1-2 hours	Between 1-2 hours	Between 1-2 hours	None whatsoever	Under 1 hour	Under 1 hour	None whatsoever
2020-05-06 10:04:45	35-44	M	Cluj	Suburban house with private/shared garden	No			I spend more time outdoors	Yes	It increased	Under 1 hour	Under 1 hour	Under 1 hour	Under 1 hour	Under 1 hour	Under 1 hour	None whatsoever	None whatsoever	None whatsoever	None whatsoever	Over 2 hours	None whatsoever	Sometimes	Sometimes	Sometimes	Sometimes	Sometimes	Generally	Sometimes	Sometimes	Sometimes	Sometimes	Sometimes	Generally	Never	Never	Never	Don’t know	Don’t know	No
2020-05-06 10:01:17	25-34	M	Cluj	Apartment in peri/suburban area (areas bordering cities) surrounded by forest/trees or shrubs with private/common garden	No			I spend more time outdoors	No		Under 1 hour	Under 1 hour	Over 2 hours	Under 1 hour	None whatsoever	None whatsoever	Under 1 hour	None whatsoever	Over 2 hours	None whatsoever	None whatsoever	None whatsoever	Sometimes	Sometimes	Always	Always	Always	Always	Sometimes	Sometimes	Always	Always	Always	Always	One time	Never	Never	Did not influence		Yes	Increased	Under 1 hour	None whatsoever	Over 2 hours	Under 1 hour	None whatsoever	Under 1 hour	None whatsoever	Over 2 hours
2020-05-06 09:59:20	25-34	F	Sibiu	Apartment in an urban area	No			I spend less time outdoors	No		Between 1-2 hours	Over 2 hours	Under 1 hour	None whatsoever	Under 1 hour	Under 1 hour	None whatsoever	None whatsoever	None whatsoever	None whatsoever	Under 1 hour	Under 1 hour	Never	Never	Never	Generally	Generally	Sometimes	Never	Never	Never	Never	Generally	Sometimes	Never	Never	Never	Did not influence		Yes	Remained the same	Under 1 hour	Under 1 hour	None whatsoever	Between 1-2 hours	Between 1-2 hours	Under 1 hour	None whatsoever	None whatsoever
2020-05-06 09:57:18	25-34	F	Cluj	House in an urban area with a small number of trees/shrub in the area	Yes	Cluj	House in an urban area with a small number of trees/shrub in the area	I spend less time outdoors	No		Between 1-2 hours	Between 1-2 hours	None whatsoever	Under 1 hour	Over 2 hours	None whatsoever	Under 1 hour	None whatsoever	None whatsoever	None whatsoever	Over 2 hours	Under 1 hour	Never	Never	Never	Never	Always	Generally	Never	Never	Never	Never	Always	Always	Never	Never	Never	Don’t know		Yes	Remained the same	None whatsoever	None whatsoever	None whatsoever	None whatsoever	Over 2 hours	None whatsoever	None whatsoever	None whatsoever
2020-05-06 09:57:05	18-24	F	Cluj	Apartment in peri/suburban area (areas bordering cities) surrounded by forest/trees or shrubs with private/common garden	No			I spend less time outdoors	No		Over 2 hours	Under 1 hour	Under 1 hour	Over 2 hours	None whatsoever	None whatsoever	None whatsoever	None whatsoever	Under 1 hour	None whatsoever	None whatsoever	None whatsoever	Generally	Sometimes	Sometimes	Sometimes	Sometimes	Generally	Generally	Sometimes	Sometimes	Sometimes	Sometimes	Generally	One time	Never	Never	Did not influence		Yes	Remained the same	None whatsoever	None whatsoever	Between 1-2 hours	Under 1 hour	None whatsoever	None whatsoever	None whatsoever	Between 1-2 hours
2020-05-06 09:55:57	25-34	F	Bihor	House in a rural area	No			No change	No		Between 1-2 hours	Over 2 hours	Over 2 hours	Over 2 hours	Over 2 hours	Over 2 hours	Between 1-2 hours	Between 1-2 hours	None whatsoever	None whatsoever	Over 2 hours	Over 2 hours	Never	Never	Never	Never	Never	Never	Never	Never	Never	Never	Sometimes	Never	Never	Never	Never	Yes, the risk decreased		Yes	Remained the same	None whatsoever	None whatsoever	None whatsoever	Over 2 hours	Over 2 hours	None whatsoever	None whatsoever	None whatsoever
2020-05-06 09:55:08	55-64	M	Cluj	House in a rural area	No			No change	No		Under 1 hour	None whatsoever	Under 1 hour	Under 1 hour	Between 1-2 hours	Under 1 hour	Under 1 hour	None whatsoever	Under 1 hour	None whatsoever	Between 1-2 hours	None whatsoever	Sometimes	Generally	Sometimes	Never	Generally	Sometimes	Never	Sometimes	Sometimes	Never	Always	Sometimes	Two times	Never	Never	Did not influence		No
2020-05-06 09:54:13	45-54	M	Bihor	Apartment in an urban area	Yes	Cluj	House in a rural area	I spend less time outdoors	No		Over 2 hours	Under 1 hour	None whatsoever	Over 2 hours	Under 1 hour	None whatsoever	Under 1 hour	None whatsoever	None whatsoever	None whatsoever	None whatsoever	None whatsoever	Never	Never	Never	Never	Never	Never	Never	Never	Never	Never	Never	Never	Never	Never	Never	Yes, the risk decreased		No
2020-05-06 09:52:22	25-34	F	Cluj	House in a rural area	No			I spend more time outdoors	Yes	It increased	None whatsoever	None whatsoever	Under 1 hour	Under 1 hour	Over 2 hours	None whatsoever	None whatsoever	None whatsoever	Between 1-2 hours	None whatsoever	Over 2 hours	Under 1 hour	Sometimes	Sometimes	Generally	Sometimes	Always	Generally	Generally	Sometimes	Always	Sometimes	Always	Generally	One time	Never	Never	Yes, the risk increased	Yes, the risk increased	No
2020-05-06 09:51:40	25-34	F	Cluj	Apartment in an urban area	No			I spend less time outdoors	No		Under 1 hour	Between 1-2 hours	Over 2 hours	Over 2 hours	Under 1 hour	None whatsoever	Under 1 hour	Under 1 hour	None whatsoever	None whatsoever	Under 1 hour	None whatsoever	Never	Never	Never	Sometimes	Never	Never	Never	Never	Never	Sometimes	Never	Never	Never	Never	Never	Yes, the risk decreased		No
2020-05-06 09:51:12	25-34	F	Cluj	Apartment in peri/suburban area (areas bordering cities) surrounded by a small number of trees and shrubs/no garden	No			I spend less time outdoors	No		Between 1-2 hours	Under 1 hour	Under 1 hour	Between 1-2 hours	Under 1 hour	Under 1 hour	Under 1 hour	Under 1 hour	None whatsoever	None whatsoever	Under 1 hour	None whatsoever	Never	Never	Generally	Never	Generally	Generally	Never	Never	Generally	Sometimes	Generally	Never	One time	Never	Never	Did not influence		Yes	Decreased	Under 1 hour	Under 1 hour	Under 1 hour	Under 1 hour	None whatsoever	Under 1 hour	Under 1 hour	None whatsoever
2020-05-06 09:44:22	35-44	F	Bihor	Apartment in an urban area	No			I spend more time outdoors	No		None whatsoever	Under 1 hour	None whatsoever	Under 1 hour	None whatsoever	None whatsoever	None whatsoever	Over 2 hours	None whatsoever	None whatsoever	None whatsoever	None whatsoever	Generally	Sometimes	Sometimes	Always	Always	Generally	Generally	Sometimes	Generally	Always	Always	Always	Never	Never	Never	Did not influence		Yes	Remained the same	Under 1 hour	Over 2 hours	None whatsoever	Under 1 hour	None whatsoever	Under 1 hour	Over 2 hours	None whatsoever
2020-05-06 09:43:46	25-34	F	Sălaj	House in a rural area	No			No change	Yes	No change	None whatsoever	None whatsoever	None whatsoever	None whatsoever	Over 2 hours	None whatsoever	None whatsoever	None whatsoever	None whatsoever	None whatsoever	Over 2 hours	None whatsoever	Sometimes	Never	Never	Never	Always	Sometimes	Sometimes	Never	Never	Never	Always	Sometimes	Don’t know/ Don’t want to answer	Never	Never	Did not influence	Did not influence	Yes	Remained the same	None whatsoever	None whatsoever	None whatsoever	None whatsoever	Over 2 hours	None whatsoever	None whatsoever	None whatsoever
2020-05-06 09:43:17	35-44	F	Cluj	Apartment in peri/suburban area (areas bordering cities) surrounded by forest/trees or shrubs with private/common garden	No			I spend more time outdoors	Yes	It increased	Under 1 hour	Under 1 hour	Between 1-2 hours	Between 1-2 hours	None whatsoever	None whatsoever	None whatsoever	None whatsoever	Between 1-2 hours	Between 1-2 hours	None whatsoever	None whatsoever	Sometimes	Never	Generally	Sometimes	Sometimes	Sometimes	Sometimes	Never	Generally	Sometimes	Sometimes	Sometimes	One time	Never	One time	Yes, the risk increased	Yes, the risk increased	Yes	Increased	None whatsoever	None whatsoever	Between 1-2 hours	Between 1-2 hours	None whatsoever	None whatsoever	None whatsoever	Between 1-2 hours
2020-05-06 09:43:13	35-44	M	Cluj	Apartment in an urban area	No			I spend more time outdoors	No		Under 1 hour	Between 1-2 hours	Don’t know/ Don’t want to answer	Don’t know/ Don’t want to answer	None whatsoever	Don’t know/ Don’t want to answer	None whatsoever	Over 2 hours	None whatsoever	None whatsoever	None whatsoever	Don’t know/ Don’t want to answer	Never	Never	Sometimes	Never	Sometimes	Never	Never	Never	Never	Never	Never	Never	Never	Never	Never	Did not influence		Yes	Increased	Under 1 hour	Between 1-2 hours	Don’t know/ Don’t want to answer	Don’t know/ Don’t want to answer	None whatsoever	Under 1 hour	Over 2 hours	None whatsoever
2020-05-06 09:38:40	18-24	M	Cluj	Apartment in an urban area	No			I spend less time outdoors	No		Between 1-2 hours	Under 1 hour	None whatsoever	None whatsoever	None whatsoever	None whatsoever	None whatsoever	None whatsoever	None whatsoever	None whatsoever	None whatsoever	None whatsoever	Sometimes	Never	Sometimes	Never	Sometimes	Sometimes	Never	Never	Never	Never	Never	Never	Never	Never	Never	Yes, the risk decreased		No
2020-05-06 09:37:23	25-34	F	Ilfov	Apartment in an urban area	Yes	Giurgiu	House in an urban area with a small number of trees/shrub in the area	I spend less time outdoors	No		Over 2 hours	Between 1-2 hours	Between 1-2 hours	Over 2 hours	Under 1 hour	Under 1 hour	None whatsoever	None whatsoever	Over 2 hours	Over 2 hours	Over 2 hours	Over 2 hours	Sometimes	Sometimes	Never	Sometimes	Never	Generally	Sometimes	Sometimes	Never	Sometimes	Never	Sometimes	Never	Never	One time	Don’t know		Yes	Remained the same	None whatsoever	None whatsoever	None whatsoever	None whatsoever	Under 1 hour	None whatsoever	None whatsoever	None whatsoever
2020-05-06 09:37:16	35-44	M	Cluj	Apartment in peri/suburban area (areas bordering cities) surrounded by forest/trees or shrubs with private/common garden	No			I spend less time outdoors	Yes	It decreased	None whatsoever	None whatsoever	None whatsoever	None whatsoever	None whatsoever	None whatsoever	None whatsoever	None whatsoever	None whatsoever	None whatsoever	None whatsoever	None whatsoever	Never	Generally	Generally	Always	Generally	Always	Never	Generally	Generally	Always	Always	Always	Never	Never	Never	Yes, the risk decreased	Yes, the risk decreased	No
2020-05-06 09:36:06	35-44	M	Călăraşi	Apartment in an urban area	No			I spend less time outdoors	Yes	It decreased	Between 1-2 hours	Between 1-2 hours	Between 1-2 hours	Between 1-2 hours	Between 1-2 hours	None whatsoever	Under 1 hour	None whatsoever	Under 1 hour	Under 1 hour	Under 1 hour	None whatsoever	Sometimes	Never	Never	Never	Sometimes	Sometimes	Never	Never	Never	Never	Never	Sometimes	One time	Never	Never	Yes, the risk decreased	Yes, the risk decreased	No
2020-05-06 09:32:29	25-34	F	Cluj	Apartment in an urban area	No			I spend more time outdoors	No		Between 1-2 hours	Between 1-2 hours	Between 1-2 hours	Between 1-2 hours	Under 1 hour	None whatsoever	Between 1-2 hours	Between 1-2 hours	Between 1-2 hours	Between 1-2 hours	Between 1-2 hours	None whatsoever	Never	Never	Never	Sometimes	Never	Never	Sometimes	Sometimes	Sometimes	Generally	Sometimes	Always	Never	Never	One time	Yes, the risk increased		Yes	Increased	Under 1 hour	Between 1-2 hours	Under 1 hour	Under 1 hour	Under 1 hour	Under 1 hour	Between 1-2 hours	Between 1-2 hours
2020-05-06 09:27:39	25-34	M	Cluj	Apartment in an urban area	No			I spend less time outdoors	No		Under 1 hour	None whatsoever	None whatsoever	None whatsoever	None whatsoever	None whatsoever	None whatsoever	Under 1 hour	None whatsoever	None whatsoever	None whatsoever	None whatsoever	Never	Sometimes	Never	Sometimes	Sometimes	Sometimes	Sometimes	Sometimes	Never	Sometimes	Sometimes	Sometimes	Never	Never	Never	Yes, the risk decreased		No
2020-05-06 09:25:58	25-34	F	Hunedoara	House in a rural area	No			I spend less time outdoors	No		Under 1 hour	Between 1-2 hours	Between 1-2 hours	Over 2 hours	Under 1 hour	None whatsoever	None whatsoever	None whatsoever	Between 1-2 hours	Between 1-2 hours	Between 1-2 hours	Between 1-2 hours	Generally	Sometimes	Never	Never	Generally	Generally	Never	Sometimes	Never	Never	Generally	Generally	More than two times	Never	One time	Don’t know		No
2020-05-06 09:25:32	25-34	F	Braşov	Apartment in an urban area	No			I spend less time outdoors	No		Over 2 hours	Over 2 hours	Over 2 hours	Over 2 hours	None whatsoever	None whatsoever	Under 1 hour	Under 1 hour	None whatsoever	None whatsoever	None whatsoever	None whatsoever	Never	Never	Never	Sometimes	Sometimes	Generally	Never	Never	Never	Sometimes	Sometimes	Generally	Never	Never	Never	Yes, the risk decreased		Yes	Decreased	Between 1-2 hours	Between 1-2 hours	Between 1-2 hours	Between 1-2 hours	None whatsoever	Under 1 hour	Under 1 hour	None whatsoever
2020-05-06 09:24:45	25-34	F	Cluj	Farm	No			No change	No		None whatsoever	Under 1 hour	Over 2 hours	Over 2 hours	Over 2 hours	Over 2 hours	None whatsoever	None whatsoever	Over 2 hours	Over 2 hours	Over 2 hours	Over 2 hours	Never	Never	Never	Never	Never	Never	Never	Never	Never	Never	Never	Never	One time	Never	One time	Did not influence		Yes	Remained the same	None whatsoever	None whatsoever	Over 2 hours	Over 2 hours	Over 2 hours	None whatsoever	None whatsoever	Over 2 hours
2020-05-06 09:24:12	35-44	M	Constanţa	Apartment in an urban area	No			I spend less time outdoors	Yes	It decreased	Under 1 hour	Between 1-2 hours	None whatsoever	Under 1 hour	None whatsoever	None whatsoever	None whatsoever	None whatsoever	None whatsoever	None whatsoever	None whatsoever	None whatsoever	Never	Never	Never	Never	Never	Never	Never	Never	Never	Never	Never	Never	Never	Never	Never	Did not influence	Did not influence	No
2020-05-06 09:23:13	55-64	M	Sibiu	House in an urban area with a small number of trees/shrub in the area	No			No change	No		None whatsoever	None whatsoever	None whatsoever	None whatsoever	Between 1-2 hours	Between 1-2 hours	None whatsoever	None whatsoever	None whatsoever	None whatsoever	Between 1-2 hours	Between 1-2 hours	Never	Never	Sometimes	Generally	Never	Sometimes	Never	Generally	Sometimes	Generally	Never	Sometimes	Never	Never	Never	Yes, the risk decreased		Yes	Remained the same	None whatsoever	None whatsoever	None whatsoever	None whatsoever	Between 1-2 hours	None whatsoever	None whatsoever	None whatsoever
2020-05-06 09:20:34	25-34	F	Cluj	Apartment in an urban area	No			I spend less time outdoors	No		Between 1-2 hours	Under 1 hour	None whatsoever	Over 2 hours	Under 1 hour	Over 2 hours	None whatsoever	None whatsoever	None whatsoever	Over 2 hours	None whatsoever	None whatsoever	Sometimes	Sometimes	Never	Generally	Generally	Generally	Never	Never	Never	Never	Generally	Generally	Never	Never	Never	Yes, the risk decreased		No
2020-05-06 09:16:20	25-34	F	Bucureşti	Apartment in an urban area	Yes	Bucureşti	Suburban house with private/shared garden	I spend less time outdoors	No		Between 1-2 hours	Under 1 hour	None whatsoever	None whatsoever	None whatsoever	None whatsoever	Between 1-2 hours	Under 1 hour	None whatsoever	None whatsoever	None whatsoever	None whatsoever	Sometimes	Sometimes	Sometimes	Sometimes	Generally	Generally	Sometimes	Sometimes	Sometimes	Sometimes	Generally	Generally	Never	Never	Never	Did not influence		Yes	Increased	Between 1-2 hours	None whatsoever	None whatsoever	None whatsoever	None whatsoever	Between 1-2 hours	None whatsoever	None whatsoever
2020-05-06 09:13:28	35-44	F	Cluj	Apartment in an urban area	No			I spend less time outdoors	No		Under 1 hour	Under 1 hour	Under 1 hour	None whatsoever	None whatsoever	None whatsoever	Under 1 hour	None whatsoever	None whatsoever	None whatsoever	None whatsoever	None whatsoever	Sometimes	Generally	Never	Generally	Never	Sometimes	Never	Sometimes	Never	Sometimes	Never	Sometimes	Never	Never	Never	Yes, the risk decreased		Yes	Decreased	None whatsoever	None whatsoever	Between 1-2 hours	Between 1-2 hours	None whatsoever	Under 1 hour	None whatsoever	None whatsoever
2020-05-06 09:05:22	35-44	M	Ilfov	Apartment in peri/suburban area (areas bordering cities) surrounded by a small number of trees and shrubs/no garden	No			No change	Yes	It decreased	Under 1 hour	Under 1 hour	Between 1-2 hours	Over 2 hours	Under 1 hour	Under 1 hour	None whatsoever	None whatsoever	None whatsoever	None whatsoever	None whatsoever	None whatsoever	Sometimes	Sometimes	Never	Sometimes	Generally	Sometimes	Sometimes	Sometimes	Sometimes	Sometimes	Generally	Generally	Never	Never	One time	Don’t know	Don’t know	Yes	Remained the same	Under 1 hour	Under 1 hour	Under 1 hour	Between 1-2 hours	Between 1-2 hours	Under 1 hour	Between 1-2 hours	Under 1 hour
2020-05-06 08:57:59	25-34	F	Ilfov	Apartment in peri/suburban area (areas bordering cities) surrounded by a small number of trees and shrubs/no garden	No			I spend less time outdoors	No		Between 1-2 hours	Between 1-2 hours	None whatsoever	Over 2 hours	Between 1-2 hours	Under 1 hour	None whatsoever	Under 1 hour	None whatsoever	None whatsoever	Under 1 hour	Under 1 hour	Generally	Sometimes	Never	Sometimes	Sometimes	Generally	Generally	Never	Never	Never	Never	Never	Never	Never	Never	Don’t know		No
2020-05-06 08:56:58	25-34	F	Cluj	Apartment in an urban area	No			No change	No		Under 1 hour	Under 1 hour	None whatsoever	Between 1-2 hours	Between 1-2 hours	Between 1-2 hours	None whatsoever	Between 1-2 hours	None whatsoever	Between 1-2 hours	Between 1-2 hours	None whatsoever	Never	Never	Never	Sometimes	Sometimes	Generally	Never	Never	Never	Never	Generally	Generally	Never	Never	Never	Yes, the risk decreased		Yes	Increased	Between 1-2 hours	Between 1-2 hours	None whatsoever	Between 1-2 hours	Between 1-2 hours	Between 1-2 hours	Between 1-2 hours	None whatsoever
2020-05-06 08:55:40	35-44	M	Vâlcea	House in a rural area	No			I spend less time outdoors	Yes	It decreased	Between 1-2 hours	Over 2 hours	Over 2 hours	Over 2 hours	Over 2 hours	None whatsoever	Under 1 hour	None whatsoever	Between 1-2 hours	None whatsoever	Between 1-2 hours	None whatsoever	Generally	Never	Never	Never	Always	Generally	Never	Never	Never	Never	Sometimes	Generally	More than two times	Never	Never	Yes, the risk decreased	Yes, the risk decreased	Yes	Remained the same	None whatsoever	None whatsoever	Between 1-2 hours	Between 1-2 hours	Over 2 hours	None whatsoever	None whatsoever	None whatsoever
2020-05-06 08:55:02	25-34	M	Constanţa	Apartment in an urban area	Yes	Constanţa	Apartment in an urban area	I spend less time outdoors	Yes	It decreased	Under 1 hour	Between 1-2 hours	None whatsoever	None whatsoever	Under 1 hour	None whatsoever	Under 1 hour	None whatsoever	None whatsoever	None whatsoever	None whatsoever	None whatsoever	Generally	Sometimes	Never	Sometimes	Sometimes	Sometimes	Never	Sometimes	Never	Sometimes	Never	Sometimes	Never	Never	Never	Yes, the risk decreased	Yes, the risk decreased	No
2020-05-06 08:45:27	35-44	M	Iaşi	House in a rural area	No			I spend less time outdoors	Yes	It decreased	Under 1 hour	Under 1 hour	Under 1 hour	Over 2 hours	Between 1-2 hours	Under 1 hour	Under 1 hour	Under 1 hour	Between 1-2 hours	Under 1 hour	Between 1-2 hours	Under 1 hour	Never	Never	Never	Never	Never	Generally	Never	Never	Never	Never	Never	Generally	More than two times	More than two times	More than two times	Did not influence	Yes, the risk decreased	Yes	Remained the same	None whatsoever	None whatsoever	Between 1-2 hours	Between 1-2 hours	Over 2 hours	None whatsoever	None whatsoever	Between 1-2 hours
2020-05-06 08:43:18	35-44	M	Cluj	Apartment in an urban area	No			I spend more time outdoors	Yes	It decreased	Between 1-2 hours	Between 1-2 hours	None whatsoever	None whatsoever	Between 1-2 hours	Between 1-2 hours	None whatsoever	None whatsoever	None whatsoever	None whatsoever	Between 1-2 hours	Between 1-2 hours	Never	Sometimes	Never	Never	Sometimes	Always	Never	Never	Never	Never	Sometimes	Always	Never	Never	Never	Yes, the risk decreased	Yes, the risk decreased	No
2020-05-06 08:42:56	45-54	F	Cluj	Apartment in an urban area	No			I spend less time outdoors	No		Under 1 hour	Between 1-2 hours	Under 1 hour	Under 1 hour	None whatsoever	None whatsoever	Under 1 hour	None whatsoever	None whatsoever	None whatsoever	None whatsoever	None whatsoever	Never	Never	Never	Sometimes	Sometimes	Generally	Never	Never	Never	Never	Never	Never	One time	Never	Never	Yes, the risk decreased		No
2020-05-06 08:41:19	25-34	M	Bihor	Apartment in an urban area	No			I spend less time outdoors	No		Under 1 hour	Over 2 hours	None whatsoever	None whatsoever	Between 1-2 hours	None whatsoever	None whatsoever	Over 2 hours	None whatsoever	None whatsoever	Under 1 hour	None whatsoever	Never	Sometimes	Never	Sometimes	Never	Generally	Never	Never	Never	Never	Never	Generally	Never	Never	Never	Yes, the risk decreased		Yes	Decreased	None whatsoever	Between 1-2 hours	None whatsoever	None whatsoever	Over 2 hours	None whatsoever	Under 1 hour	None whatsoever
2020-05-06 08:38:48	35-44	F	Sibiu	Apartment in peri/suburban area (areas bordering cities) surrounded by forest/trees or shrubs with private/common garden	No			I spend less time outdoors	No		Between 1-2 hours	Between 1-2 hours	Don’t know/ Don’t want to answer	Don’t know/ Don’t want to answer	Between 1-2 hours	None whatsoever	None whatsoever	None whatsoever	None whatsoever	None whatsoever	Don’t know/ Don’t want to answer	None whatsoever	Generally	Don’t know/ Don’t want to answer	Sometimes	Sometimes	Generally	Always	Sometimes	Don’t know/ Don’t want to answer	Always	Sometimes	Always	Always	Two times	Never	Never	Yes, the risk decreased		No
2020-05-06 08:38:19	25-34	M	Bucureşti	Apartment in an urban area	No			I spend less time outdoors	Yes	It decreased	Between 1-2 hours	Under 1 hour	None whatsoever	None whatsoever	None whatsoever	None whatsoever	Under 1 hour	Under 1 hour	None whatsoever	None whatsoever	None whatsoever	None whatsoever	Never	Never	Generally	Generally	Sometimes	Generally	Never	Never	Generally	Generally	Sometimes	Generally	Never	Never	Never	Yes, the risk decreased	Yes, the risk decreased	No
2020-05-06 08:36:32	35-44	M	Bucureşti	Apartment in an urban area	No			I spend less time outdoors	No		Between 1-2 hours	Under 1 hour	Under 1 hour	Over 2 hours	None whatsoever	None whatsoever	Under 1 hour	None whatsoever	None whatsoever	Under 1 hour	None whatsoever	None whatsoever	Sometimes	Sometimes	Generally	Sometimes	Always	Generally	Never	Never	Never	Never	Generally	Generally	One time	Never	Never	Yes, the risk decreased		No
2020-05-06 08:34:26	25-34	M	Cluj	Apartment in an urban area	No			I spend less time outdoors	No		Between 1-2 hours	Over 2 hours	Under 1 hour	Over 2 hours	None whatsoever	Between 1-2 hours	Between 1-2 hours	None whatsoever	None whatsoever	None whatsoever	None whatsoever	Under 1 hour	Generally	Generally	Generally	Sometimes	Always	Always	Sometimes	Always	Always	Always	Always	Always	Never	Never	Never	Yes, the risk decreased		No
2020-05-06 08:34:23	25-34	F	Neamţ	Apartment in an urban area	No			I spend less time outdoors	Yes	It decreased	None whatsoever	Under 1 hour	Under 1 hour	Under 1 hour	Under 1 hour	None whatsoever	None whatsoever	None whatsoever	None whatsoever	None whatsoever	Under 1 hour	None whatsoever	Sometimes	Never	Never	Never	Never	Never	Never	Never	Never	Never	Never	Never	Never	Never	Never	Yes, the risk decreased	Yes, the risk decreased	Yes	Remained the same	None whatsoever	Under 1 hour	Under 1 hour	Under 1 hour	Over 2 hours	None whatsoever	None whatsoever	None whatsoever
2020-05-06 08:33:58	25-34	M	Cluj	Apartment in an urban area	No			I spend less time outdoors	No		Over 2 hours	Between 1-2 hours	Under 1 hour	Over 2 hours	Under 1 hour	None whatsoever	Under 1 hour	None whatsoever	Between 1-2 hours	Between 1-2 hours	Under 1 hour	None whatsoever	Sometimes	Generally	Generally	Never	Sometimes	Sometimes	Sometimes	Generally	Generally	Never	Sometimes	Sometimes	Never	Never	Never	Yes, the risk decreased		Yes	Remained the same	Over 2 hours	Between 1-2 hours	Under 1 hour	Under 1 hour	Under 1 hour	Between 1-2 hours	Under 1 hour	Between 1-2 hours
2020-05-06 08:33:48	25-34	F	Cluj	Apartment in peri/suburban area (areas bordering cities) surrounded by forest/trees or shrubs with private/common garden	No			No change	Yes	No change	Under 1 hour	Between 1-2 hours	Between 1-2 hours	Under 1 hour	Over 2 hours	None whatsoever	Under 1 hour	None whatsoever	Under 1 hour	Under 1 hour	Over 2 hours	None whatsoever	Sometimes	Sometimes	Never	Never	Always	Generally	Sometimes	Sometimes	Never	Never	Always	Generally	One time	Never	Never	Did not influence	Did not influence	Yes	Remained the same	None whatsoever	None whatsoever	Under 1 hour	Between 1-2 hours	Over 2 hours	None whatsoever	None whatsoever	Under 1 hour
2020-05-06 08:31:41	25-34	F	Mureș	Suburban house with private/shared garden	No			I spend less time outdoors	No		None whatsoever	Under 1 hour	Between 1-2 hours	Between 1-2 hours	Over 2 hours	None whatsoever	None whatsoever	None whatsoever	None whatsoever	None whatsoever	Over 2 hours	None whatsoever	Never	Generally	Never	Never	Always	Generally	Never	Generally	Never	Never	Always	Generally	Never	Never	Never	Did not influence		Yes	Remained the same	None whatsoever	None whatsoever	Under 1 hour	Under 1 hour	Over 2 hours	None whatsoever	None whatsoever	None whatsoever
2020-05-06 08:24:26	45-54	M	Ialomiţa	Apartment in an urban area	No			I spend less time outdoors	No		Under 1 hour	Under 1 hour	Under 1 hour	None whatsoever	None whatsoever	None whatsoever	Under 1 hour	None whatsoever	None whatsoever	None whatsoever	None whatsoever	None whatsoever	Never	Never	Sometimes	Sometimes	Generally	Always	Never	Never	Never	Never	Never	Never	More than two times	Never	Never	Yes, the risk decreased		No
2020-05-06 08:14:58	35-44	M	Bucureşti	Apartment in an urban area	No			I spend more time outdoors	Yes	It increased	Between 1-2 hours	Between 1-2 hours	Under 1 hour	Under 1 hour	None whatsoever	None whatsoever	Over 2 hours	None whatsoever	None whatsoever	None whatsoever	Under 1 hour	None whatsoever	Never	Never	Never	Sometimes	Sometimes	Always	Never	Never	Never	Sometimes	Sometimes	Always	Never	Never	Never	Did not influence	Did not influence	Yes	Remained the same	Over 2 hours	None whatsoever	None whatsoever	None whatsoever	Under 1 hour	Over 2 hours	None whatsoever	None whatsoever
2020-05-06 08:11:14	25-34	M	Cluj	Apartment in an urban area	No			I spend less time outdoors	No		Under 1 hour	Between 1-2 hours	Between 1-2 hours	Over 2 hours	None whatsoever	None whatsoever	Under 1 hour	None whatsoever	None whatsoever	None whatsoever	None whatsoever	None whatsoever	Never	Never	Never	Sometimes	Always	Always	Never	Never	Never	Never	Never	Never	One time	Never	Never	Yes, the risk decreased		No
2020-05-06 08:09:04	35-44	F	Iaşi	Suburban house with private/shared garden	No			No change	Yes	No change	Under 1 hour	Between 1-2 hours	Over 2 hours	Over 2 hours	Over 2 hours	None whatsoever	None whatsoever	None whatsoever	Over 2 hours	None whatsoever	Over 2 hours	None whatsoever	Generally	Never	Generally	Always	Never	Generally	Generally	Never	Generally	Never	Never	Generally	Never	Never	Never	Did not influence	Did not influence	Yes	Remained the same	None whatsoever	Between 1-2 hours	Over 2 hours	Over 2 hours	Over 2 hours	None whatsoever	None whatsoever	Between 1-2 hours
2020-05-06 08:07:43	25-34	F	Cluj	Apartment in an urban area	No			I spend less time outdoors	No		Under 1 hour	Between 1-2 hours	Between 1-2 hours	Between 1-2 hours	None whatsoever	Under 1 hour	None whatsoever	None whatsoever	None whatsoever	None whatsoever	None whatsoever	None whatsoever	Sometimes	Never	Never	Never	Never	Never	Never	Never	Never	Never	Never	Never	Never	Never	Never	Yes, the risk decreased		Yes	Remained the same	None whatsoever	Under 1 hour	Under 1 hour	Between 1-2 hours	None whatsoever	None whatsoever	Under 1 hour	Under 1 hour
2020-05-06 08:07:30	45-54	F	Iaşi	Apartment in an urban area	No			I spend less time outdoors	Yes	It decreased	Under 1 hour	Under 1 hour	Over 2 hours	Over 2 hours	None whatsoever	None whatsoever	Under 1 hour	None whatsoever	Under 1 hour	None whatsoever	None whatsoever	None whatsoever	Generally	Always	Always	Sometimes	Always	Always	Never	Sometimes	Never	Never	Sometimes	Generally	More than two times	One time	Never	Yes, the risk decreased	Yes, the risk decreased	No
2020-05-06 08:02:55	25-34	F	Sibiu	Apartment in peri/suburban area (areas bordering cities) surrounded by a small number of trees and shrubs/no garden	No			I spend less time outdoors	No		Over 2 hours	Between 1-2 hours	None whatsoever	None whatsoever	None whatsoever	None whatsoever	Under 1 hour	None whatsoever	None whatsoever	None whatsoever	None whatsoever	None whatsoever	Sometimes	Never	Never	Generally	Sometimes	Generally	Never	Sometimes	Never	Sometimes	Never	Generally	Never	Never	Never	Yes, the risk increased		Yes	Decreased	Under 1 hour	Under 1 hour	Under 1 hour	Over 2 hours	None whatsoever	Under 1 hour	None whatsoever	None whatsoever
2020-05-06 07:55:52	25-34	F	Cluj	Apartment in an urban area	No			I spend less time outdoors	Yes	It decreased	Over 2 hours	Between 1-2 hours	Under 1 hour	Under 1 hour	None whatsoever	None whatsoever	Under 1 hour	None whatsoever	None whatsoever	None whatsoever	None whatsoever	None whatsoever	Sometimes	Generally	Generally	Generally	Sometimes	Sometimes	Never	Never	Never	Always	Never	Never	Never	Never	Never	Yes, the risk decreased	Yes, the risk decreased	No
2020-05-06 07:52:59	35-44	F	Bucureşti	Apartment in an urban area	No			I spend less time outdoors	Yes	It decreased	Between 1-2 hours	Between 1-2 hours	Under 1 hour	Under 1 hour	None whatsoever	None whatsoever	None whatsoever	None whatsoever	None whatsoever	None whatsoever	None whatsoever	None whatsoever	Never	Never	Never	Never	Never	Never	Never	Never	Never	Never	Never	Never	Never	Never	Never	Yes, the risk decreased	Yes, the risk decreased	No
2020-05-06 07:50:05	25-34	M	Iaşi	Apartment in an urban area	No			No change	Yes	It decreased	Under 1 hour	Under 1 hour	Over 2 hours	Over 2 hours	Under 1 hour	Over 2 hours	Under 1 hour	Under 1 hour	Over 2 hours	Over 2 hours	Under 1 hour	Over 2 hours	Never	Sometimes	Never	Sometimes	Always	Always	Never	Never	Never	Sometimes	Always	Always	More than two times	More than two times	Two times	Did not influence	Did not influence	Yes	Remained the same	None whatsoever	Under 1 hour	Over 2 hours	Over 2 hours	Under 1 hour	Over 2 hours	Under 1 hour	Over 2 hours
2020-05-06 07:49:14	35-44	F	Cluj	House in a rural area	Yes	Cluj	House in a rural area	I spend more time outdoors	Yes	It increased	Between 1-2 hours	None whatsoever	None whatsoever	Under 1 hour	None whatsoever	None whatsoever	None whatsoever	None whatsoever	Between 1-2 hours	Between 1-2 hours	Between 1-2 hours	None whatsoever	Generally	Sometimes	Generally	Never	Generally	Generally	Generally	Sometimes	Generally	Never	Generally	Generally	Never	Never	Never	Yes, the risk increased	Yes, the risk increased	No
2020-05-06 07:47:38	25-34	M	Cluj	House in a rural area	No			I spend more time outdoors	Yes	It increased	Between 1-2 hours	None whatsoever	None whatsoever	None whatsoever	Under 1 hour	None whatsoever	None whatsoever	None whatsoever	None whatsoever	None whatsoever	Over 2 hours	None whatsoever	Never	Never	Never	Never	Never	Never	Never	Never	Never	Never	Never	Never	Never	Never	Never	Did not influence	Did not influence	Yes	Remained the same	Under 1 hour	Under 1 hour	None whatsoever	None whatsoever	Between 1-2 hours	None whatsoever	None whatsoever	None whatsoever
2020-05-06 07:45:47	35-44	M	Cluj	Apartment in an urban area	No			No change	No		Under 1 hour	Under 1 hour	Between 1-2 hours	Over 2 hours	Between 1-2 hours	Under 1 hour	Under 1 hour	Between 1-2 hours	Between 1-2 hours	Over 2 hours	Under 1 hour	Between 1-2 hours	Never	Never	Generally	Sometimes	Always	Generally	Never	Never	Generally	Sometimes	Always	Generally	Never	Never	Never	Did not influence		Yes	Remained the same	Under 1 hour	None whatsoever	Between 1-2 hours	Under 1 hour	Between 1-2 hours	Under 1 hour	None whatsoever	Between 1-2 hours
2020-05-06 07:44:13	45-54	M	Ialomiţa	House in an urban area with a small number of trees/shrub in the area	No			I spend less time outdoors	No		Under 1 hour	Between 1-2 hours	Over 2 hours	Over 2 hours	Over 2 hours	None whatsoever	Under 1 hour	None whatsoever	None whatsoever	None whatsoever	Over 2 hours	None whatsoever	Never	Never	Never	Never	Sometimes	Always	Never	Never	Never	Never	Never	Never	One time	Never	Never	Yes, the risk decreased		No
2020-05-06 11:35:32	25-34	F	Cluj	Apartment in peri/suburban area (areas bordering cities) surrounded by forest/trees or shrubs with private/common garden	No			I spend less time outdoors	No		Between 1-2 hours	Under 1 hour	None whatsoever	Don’t know/ Don’t want to answer	None whatsoever	None whatsoever	Under 1 hour	None whatsoever	None whatsoever	None whatsoever	None whatsoever	None whatsoever	Always	Generally	Sometimes	Sometimes	Always	Always	Never	Never	Never	Never	Never	Never	Never	Never	Never	Yes, the risk decreased		No
[truncated: 9 more columns]
